# Supplementary material for: Functional characterization of a bovine luteal cell culture model: Effects of passage number
Source: PLoS One. 2025 Nov 19;20(11):e0334047. doi: 10.1371/journal.pone.0334047 (PMC12629482; doi:10.1371/journal.pone.0334047)
Supplement: S1 File — (ZIP) [file pone.0334047.s001.zip]

Archive with 5 entries (5 files):
- Supplementary sheet 5.xlsx
- Supplementary sheet 1.docx
- Supplementary sheet 2.docx
- Supplementary sheet 3.docx
- Supplementary sheet 4 revised.xlsx
