# Supplementary material for: Functional characterization of a bovine luteal cell culture model: Effects of passage number
Source: PLoS One. 2025 Nov 19;20(11):e0334047. doi: 10.1371/journal.pone.0334047 (PMC12629482; doi:10.1371/journal.pone.0334047)
Supplement: S1 File — (ZIP) [file pone.0334047.s001.zip › Supplementary sheet 5.xlsx]

## Sheet: GO term Biological Processes
	ID	Description	GeneRatio	BgRatio	pvalue	p.adjust	qvalue	Count	geneID
GO:0006412	GO:0006412	translation	72/309	243/4524	1.65458e-29	3.60368e-26	3.20641e-26	72	YBX1/VIM/UBA52/RPS9/RPS8/RPS7/RPS6/RPS4X/RPS3A/RPS3/RPS29/RPS28/RPS27L/RPS27A/RPS27/RPS26/RPS24/RPS23/RPS21/RPS20/RPS19/RPS18/RPS17/RPS16/RPS15A/RPS15/RPS13/RPS12/RPS11/RPLP2/RPLP1/RPL6/RPL5/RPL4/RPL39/RPL38/RPL37A/RPL37/RPL36A/RPL35/RPL32/RPL3/RPL28/RPL27A/RPL27/RPL26/RPL23A/RPL23/RPL19/RPL18A/RPL18/RPL14/RPL13A/RPL13/RPL11/RPL10A/RPL10/RACK1/PABPC1/NPM1/MRPL33/IGFBP5/GAPDH/FAU/EIF5A/EIF4G2/EIF4…
GO:0043043	GO:0043043	peptide biosynthetic process	72/309	250/4524	1.2476e-28	1.35864e-25	1.20886e-25	72	YBX1/VIM/UBA52/RPS9/RPS8/RPS7/RPS6/RPS4X/RPS3A/RPS3/RPS29/RPS28/RPS27L/RPS27A/RPS27/RPS26/RPS24/RPS23/RPS21/RPS20/RPS19/RPS18/RPS17/RPS16/RPS15A/RPS15/RPS13/RPS12/RPS11/RPLP2/RPLP1/RPL6/RPL5/RPL4/RPL39/RPL38/RPL37A/RPL37/RPL36A/RPL35/RPL32/RPL3/RPL28/RPL27A/RPL27/RPL26/RPL23A/RPL23/RPL19/RPL18A/RPL18/RPL14/RPL13A/RPL13/RPL11/RPL10A/RPL10/RACK1/PABPC1/NPM1/MRPL33/IGFBP5/GAPDH/FAU/EIF5A/EIF4G2/EIF4…
GO:0006518	GO:0006518	peptide metabolic process	77/309	289/4524	3.39081e-28	2.46173e-25	2.19034e-25	77	YBX1/VIM/UBA52/TMED10/SOD1/RPS9/RPS8/RPS7/RPS6/RPS4X/RPS3A/RPS3/RPS29/RPS28/RPS27L/RPS27A/RPS27/RPS26/RPS24/RPS23/RPS21/RPS20/RPS19/RPS18/RPS17/RPS16/RPS15A/RPS15/RPS13/RPS12/RPS11/RPLP2/RPLP1/RPL6/RPL5/RPL4/RPL39/RPL38/RPL37A/RPL37/RPL36A/RPL35/RPL32/RPL3/RPL28/RPL27A/RPL27/RPL26/RPL23A/RPL23/RPL19/RPL18A/RPL18/RPL14/RPL13A/RPL13/RPL11/RPL10A/RPL10/RACK1/PARK7/PAM/PABPC1/NPM1/MRPL33/IGFBP5/GAPDH…
GO:0043604	GO:0043604	amide biosynthetic process	74/309	273/4524	1.42954e-27	7.78382e-25	6.92572e-25	74	YBX1/VIM/UBA52/RPS9/RPS8/RPS7/RPS6/RPS4X/RPS3A/RPS3/RPS29/RPS28/RPS27L/RPS27A/RPS27/RPS26/RPS24/RPS23/RPS21/RPS20/RPS19/RPS18/RPS17/RPS16/RPS15A/RPS15/RPS13/RPS12/RPS11/RPLP2/RPLP1/RPL6/RPL5/RPL4/RPL39/RPL38/RPL37A/RPL37/RPL36A/RPL35/RPL32/RPL3/RPL28/RPL27A/RPL27/RPL26/RPL23A/RPL23/RPL19/RPL18A/RPL18/RPL14/RPL13A/RPL13/RPL11/RPL10A/RPL10/RACK1/PAM/PABPC1/ORMDL3/NPM1/MRPL33/IGFBP5/GAPDH/FAU/EIF5A/…
GO:0034645	GO:0034645	cellular macromolecule biosynthetic process	78/309	344/4524	1.47495e-23	5.35406e-21	4.76383e-21	78	YBX1/VIM/UBA52/TMEM258/STT3A/RPS9/RPS8/RPS7/RPS6/RPS4X/RPS3A/RPS3/RPS29/RPS28/RPS27L/RPS27A/RPS27/RPS26/RPS24/RPS23/RPS21/RPS20/RPS19/RPS18/RPS17/RPS16/RPS15A/RPS15/RPS13/RPS12/RPS11/RPLP2/RPLP1/RPL6/RPL5/RPL4/RPL39/RPL38/RPL37A/RPL37/RPL36A/RPL35/RPL32/RPL3/RPL28/RPL27A/RPL27/RPL26/RPL23A/RPL23/RPL19/RPL18A/RPL18/RPL14/RPL13A/RPL13/RPL11/RPL10A/RPL10/RACK1/PABPC1/NPM1/MRPL33/ITM2B/IGFBP5/GAPDH/F…
GO:0043603	GO:0043603	cellular amide metabolic process	78/309	344/4524	1.47495e-23	5.35406e-21	4.76383e-21	78	YBX1/VIM/UBA52/TMED10/SOD1/RPS9/RPS8/RPS7/RPS6/RPS4X/RPS3A/RPS3/RPS29/RPS28/RPS27L/RPS27A/RPS27/RPS26/RPS24/RPS23/RPS21/RPS20/RPS19/RPS18/RPS17/RPS16/RPS15A/RPS15/RPS13/RPS12/RPS11/RPLP2/RPLP1/RPL6/RPL5/RPL4/RPL39/RPL38/RPL37A/RPL37/RPL36A/RPL35/RPL32/RPL3/RPL28/RPL27A/RPL27/RPL26/RPL23A/RPL23/RPL19/RPL18A/RPL18/RPL14/RPL13A/RPL13/RPL11/RPL10A/RPL10/RACK1/PARK7/PAM/PABPC1/ORMDL3/NPM1/MRPL33/IGFBP…
GO:0002181	GO:0002181	cytoplasmic translation	16/309	37/4524	5.31132e-10	1.65258e-07	1.4704e-07	16	YBX1/RPS29/RPS28/RPS26/RPS23/RPS21/RPLP2/RPL6/RPL38/RPL32/RPL19/RPL18/RPL13A/PABPC1/EIF3K/EIF3E
GO:0030036	GO:0030036	actin cytoskeleton organization	27/309	133/4524	1.74584e-07	4.75306e-05	4.22908e-05	27	TMSB10/S100A10/RHOA/PFN1/MYL12A/MYH10/MTPN/HSP90B1/GSN/DSTN/CNN3/CFL1/CDC42/CAPZB/CAP1/ARPC4/ARPC3/ARPC2/ARF1/APOA1/ANXA1/ACTR3/ACTR2/ACTN1/ACTG1/ACTB/ACTA2
GO:0097435	GO:0097435	supramolecular fiber organization	30/309	160/4524	2.2522e-07	5.45034e-05	4.84948e-05	30	VIM/TMSB10/S100A10/RPS3/RHOA/MTPN/LUM/LOXL2/HSP90B1/GSN/FMOD/FKBP1A/FKBP10/DSTN/DCN/COL1A2/COL1A1/CFL1/CDC42/ARPC4/ARPC3/ARPC2/ARF1/APOA1/ANXA2/ACTR3/ACTR2/ACTN1/ACTG1/ACTA2
GO:0030029	GO:0030029	actin filament-based process	27/309	145/4524	1.08375e-06	0.00023604	0.000210018	27	TMSB10/S100A10/RHOA/PFN1/MYL12A/MYH10/MTPN/HSP90B1/GSN/DSTN/CNN3/CFL1/CDC42/CAPZB/CAP1/ARPC4/ARPC3/ARPC2/ARF1/APOA1/ANXA1/ACTR3/ACTR2/ACTN1/ACTG1/ACTB/ACTA2
GO:0007015	GO:0007015	actin filament organization	18/309	82/4524	6.72667e-06	0.00133188	0.00118505	18	TMSB10/S100A10/RHOA/MTPN/HSP90B1/GSN/DSTN/CFL1/CDC42/ARPC4/ARPC3/ARPC2/ARF1/APOA1/ACTR3/ACTR2/ACTG1/ACTA2
GO:0030199	GO:0030199	collagen fibril organization	8/309	18/4524	1.03531e-05	0.0018791	0.00167194	8	LUM/LOXL2/FMOD/FKBP10/DCN/COL1A2/COL1A1/ANXA2
GO:2001242	GO:2001242	regulation of intrinsic apoptotic signaling pathway	12/309	45/4524	3.08517e-05	0.00516885	0.00459903	12	VDAC2/UBB/TMBIM6/RPS3/RPL26/RACK1/PPIA/PLAUR/PARK7/HSPB1/HNRNPK/DNAJA1
GO:0009888	GO:0009888	tissue development	42/309	335/4524	5.90587e-05	0.00918785	0.00817497	42	YBX1/VIM/UBB/TXNRD1/TAGLN/SPP1/SOD1/SERPINH1/RPL38/RHOA/PTN/PGK1/NME2/MSN/MMP14/MGP/LOXL2/IGFBP5/IBSP/GPC1/GNAS/GJA1/FSTL1/FOS/FKBP1A/EGR1/CTSK/CTSB/COL4A1/COL1A2/COL1A1/CLIC4/CDC42/CD44/ATF4/ANXA6/ANXA2/ACTN1/ACTG2/ACTG1/ACTB/ACTA2
GO:0009653	GO:0009653	anatomical structure morphogenesis	54/309	474/4524	7.22823e-05	0.010211	0.00908536	54	YBX1/WARS1/UBB/TXNRD1/SOD1/SERPINH1/SEPTIN7/SDC2/SAT1/S100A10/RPL38/RPL24/RHOA/RACK1/PTN/PTGIS/PGK1/MYH10/MSN/MMP2/MMP14/MFGE8/LOXL2/LOX/ITGB1/IL18/IGFBP5/HSPB1/HSPA5/GNAS/GJA1/FN1/FKBP1A/FKBP10/DCN/COL4A1/COL1A2/COL1A1/CLIC4/CFL1/CDC42/CD9/CD44/CAPZB/ATF4/APOA1/ANXA6/ANXA2/ANXA1/ACTN1/ACTG2/ACTG1/ACTB/ACTA2
GO:0006417	GO:0006417	regulation of translation	18/309	97/4524	7.50122e-05	0.010211	0.00908536	18	YBX1/VIM/RPS4X/RPS3/RPS27L/RPL38/RPL26/RPL13A/RPL10/RACK1/PABPC1/NPM1/IGFBP5/GAPDH/EIF5A/EIF4G2/EIF3K/EIF1
GO:0034248	GO:0034248	regulation of cellular amide metabolic process	19/309	107/4524	8.86722e-05	0.0113605	0.0101081	19	YBX1/VIM/TMED10/RPS4X/RPS3/RPS27L/RPL38/RPL26/RPL13A/RPL10/RACK1/PABPC1/NPM1/IGFBP5/GAPDH/EIF5A/EIF4G2/EIF3K/EIF1
GO:0007229	GO:0007229	integrin-mediated signaling pathway	7/309	18/4524	0.00010699	0.0129458	0.0115186	7	PTN/NME2/ITGAV/ITGA5/CDC42/CD63/APOA1
GO:0032963	GO:0032963	collagen metabolic process	8/309	24/4524	0.000120991	0.0138694	0.0123404	8	VIM/SERPINH1/MMP2/ITGB1/CTSK/CTSB/COL1A2/COL1A1
GO:2000112	GO:2000112	regulation of cellular macromolecule biosynthetic process	19/309	111/4524	0.000147707	0.0160853	0.014312	19	YBX1/VIM/RPS4X/RPS3/RPS27L/RPL38/RPL26/RPL13A/RPL10/RACK1/PABPC1/NPM1/ITM2B/IGFBP5/GAPDH/EIF5A/EIF4G2/EIF3K/EIF1
GO:0031032	GO:0031032	actomyosin structure organization	10/309	38/4524	0.000161501	0.01675	0.0149035	10	S100A10/RHOA/MYL12A/MYH10/CNN3/CDC42/APOA1/ACTN1/ACTG1/ACTA2
GO:0007010	GO:0007010	cytoskeleton organization	35/309	274/4524	0.000177117	0.0168813	0.0150203	35	VIM/TMSB10/SOD1/S100A10/RPS3/RHOA/PFN1/NPM1/MYL12A/MYH10/MTPN/HSP90B1/GSN/GJA1/GAPDH/GABARAP/DSTN/CNN3/CLTC/CFL1/CDC42/CAPZB/CAP1/ARPC4/ARPC3/ARPC2/ARF1/APOA1/ANXA1/ACTR3/ACTR2/ACTN1/ACTG1/ACTB/ACTA2
GO:0097193	GO:0097193	intrinsic apoptotic signaling pathway	14/309	69/4524	0.000178269	0.0168813	0.0150203	14	VDAC2/UBB/TMBIM6/RPS3/RPS27L/RPL26/RACK1/PPIA/PLAUR/PARK7/HSPB1/HNRNPK/DNAJA1/ATF4
GO:0001738	GO:0001738	morphogenesis of a polarized epithelium	5/309	10/4524	0.000272605	0.0237494	0.0211312	5	RHOA/MSN/CDC42/ACTG1/ACTB
GO:1903201	GO:1903201	regulation of oxidative stress-induced cell death	5/309	10/4524	0.000272605	0.0237494	0.0211312	5	TXN/RACK1/PPIA/PARK7/HSPB1
GO:0001568	GO:0001568	blood vessel development	23/309	156/4524	0.000312789	0.0262021	0.0233135	23	WARS1/SAT1/RHOA/PTGIS/PGK1/MMP2/MFGE8/LOXL2/LOX/ITGAV/IL18/HSPB1/GJA1/FN1/FKBP10/EGR1/DCN/COL4A1/COL1A2/CLIC4/ANXA2/ACTG1/ACTA2
GO:0051881	GO:0051881	regulation of mitochondrial membrane potential	7/309	22/4524	0.000451713	0.0364382	0.0324212	7	UBB/SOD1/RACK1/PRELID1/PARK7/DCN/CLIC1
GO:0001944	GO:0001944	vasculature development	23/309	162/4524	0.000545072	0.0423988	0.0377247	23	WARS1/SAT1/RHOA/PTGIS/PGK1/MMP2/MFGE8/LOXL2/LOX/ITGAV/IL18/HSPB1/GJA1/FN1/FKBP10/EGR1/DCN/COL4A1/COL1A2/CLIC4/ANXA2/ACTG1/ACTA2
GO:2001243	GO:2001243	negative regulation of intrinsic apoptotic signaling pathway	7/309	23/4524	0.000611849	0.045952	0.0408862	7	VDAC2/TMBIM6/PPIA/PLAUR/PARK7/HSPB1/DNAJA1
GO:0043254	GO:0043254	regulation of protein-containing complex assembly	15/309	87/4524	0.000679267	0.0493148	0.0438783	15	WARS1/VDAC2/RPS3/RPL13A/RHOA/RACK1/PARK7/MTPN/MSN/HSPA5/HMGB1/CDC42/ARPC4/ARPC3/ARPC2
