# Supplementary material for: Functional characterization of a bovine luteal cell culture model: Effects of passage number
Source: PLoS One. 2025 Nov 19;20(11):e0334047. doi: 10.1371/journal.pone.0334047 (PMC12629482; doi:10.1371/journal.pone.0334047)
Supplement: S1 File — (ZIP) [file pone.0334047.s001.zip › Supplementary sheet 4 revised.xlsx]

## Sheet: Luteal cells
gene_id	gene_name	luteal_cells_P3 (Transcripts Per Million (TPM) )
ENSBTAG00000043561	COX1	20282.1
ENSBTAG00000043564	ATP8	15940
ENSBTAG00000013472	COL1A2	13855.2
ENSBTAG00000014835	SPARC	12555.7
ENSBTAG00000043560	COX3	11694.8
ENSBTAG00000014534	EEF1A1	9010
ENSBTAG00000012370	MGP	8966.06
ENSBTAG00000008300	FN1	8964.88
ENSBTAG00000043584	ATP6	8303.89
ENSBTAG00000001745	LUM	7847.8
ENSBTAG00000014731	GAPDH	7661.24
ENSBTAG00000043556	COX2	7069.37
ENSBTAG00000043568	ND3	5661.74
ENSBTAG00000038488	TMSB4X	5465.57
ENSBTAG00000005654	TMSB10	5286.72
ENSBTAG00000005260	SPP1	4957.97
ENSBTAG00000021466	COL3A1	4393.57
ENSBTAG00000018463	VIM	4187.03
ENSBTAG00000001360	RPS12	4169.04
ENSBTAG00000006189	ACTG1	4045.93
ENSBTAG00000010156	TPT1	3956.37
ENSBTAG00000013103	COL1A1	3801.32
ENSBTAG00000026199	ACTB	3649.39
ENSBTAG00000013264	RPS24	3504.28
ENSBTAG00000043571	ND2	3433.52
ENSBTAG00000052337	RPS29	3406.49
ENSBTAG00000043559	ND4L	3374.15
ENSBTAG00000043577	ND4	3355.55
ENSBTAG00000013866	RPS27	3338.16
ENSBTAG00000017389	RPLP0	3271.49
ENSBTAG00000043558	ND1	3160.46
ENSBTAG00000013343	FTL	3153.8
ENSBTAG00000005142	RPL37	3097.08
ENSBTAG00000019267	MMP2	3084.64
ENSBTAG00000014208	RPL35A	3081.82
ENSBTAG00000020733	RPS15A	2995.29
ENSBTAG00000027772	RPS25	2953.86
ENSBTAG00000002648	RPS18	2946.18
ENSBTAG00000010799	MYL6	2877.81
ENSBTAG00000015089	LGALS1	2821.11
ENSBTAG00000003205	RPL35	2817.98
ENSBTAG00000014518	RPL9	2752.47
ENSBTAG00000015285	RPS8	2747.1
ENSBTAG00000009908	RPS3A	2723.67
ENSBTAG00000043550	CYTB	2674.92
ENSBTAG00000022902	RPL17	2645.5
ENSBTAG00000046394	RPL23A	2617.01
ENSBTAG00000008389	HTRA1	2582.5
ENSBTAG00000018320	RPLP1	2565.07
ENSBTAG00000010793	CCDC80	2525.83
ENSBTAG00000021035	CTSK	2525.58
ENSBTAG00000014465	SERPINE1	2512.75
ENSBTAG00000012003	PPIA	2507.7
ENSBTAG00000017441	RPL27	2505.76
ENSBTAG00000043563	ND5	2470.78
ENSBTAG00000003229	RPL23	2438.78
ENSBTAG00000005039	ARAF	2398.24
ENSBTAG00000012344	RPL26	2370.62
ENSBTAG00000015473	RPS27A	2366.61
ENSBTAG00000015283	RPL32	2362.07
ENSBTAG00000009757	RPSA	2237.16
ENSBTAG00000019147	RPS20	2189.22
ENSBTAG00000015910	ITGB1	2155.79
ENSBTAG00000054218	IGFBP5	2150.53
ENSBTAG00000005373	TPM1	2126.61
ENSBTAG00000013162	HSPA8	2122.81
ENSBTAG00000021746	ANXA5	2103.83
ENSBTAG00000002026	RPL5	2089.33
ENSBTAG00000005620	RPS3	2045.95
ENSBTAG00000005211	RPL4	2036.65
ENSBTAG00000003505	DCN	2012.94
ENSBTAG00000011559	RPL7A	1930.99
ENSBTAG00000020139	RPL7	1905.49
ENSBTAG00000002953	TXN	1889.78
ENSBTAG00000013461	RPL24	1880.17
ENSBTAG00000002317	PTN	1878.47
ENSBTAG00000002038	RPL14	1829.72
ENSBTAG00000017753	APP	1824.65
ENSBTAG00000013411	ENO1	1817.09
ENSBTAG00000000894	PGK1	1798.31
ENSBTAG00000007454	RPL10	1794.5
ENSBTAG00000008683	LDHA	1789.8
ENSBTAG00000012697	PGAM1	1784.68
ENSBTAG00000011931	CD63	1783.26
ENSBTAG00000000622	RPS17	1781.81
ENSBTAG00000004553	TPM4	1764.99
ENSBTAG00000006045	P4HB	1755.97
ENSBTAG00000015145	S100A11	1720.56
ENSBTAG00000013924	RPS11	1695.23
ENSBTAG00000014912	FMOD	1693.09
ENSBTAG00000023462	RPS6	1681.59
ENSBTAG00000017196	PDIA3	1662.46
ENSBTAG00000001027	SERPINH1	1655.39
ENSBTAG00000002006	THBS1	1635.08
ENSBTAG00000006963	RPL12	1631.34
ENSBTAG00000007331	PLOD2	1625.79
ENSBTAG00000003362	HSP90B1	1613.14
ENSBTAG00000003109	ITM2B	1597.56
ENSBTAG00000011184	FTH1	1594.28
ENSBTAG00000002060	RPL19	1589.06
ENSBTAG00000013358	RPS23	1582.78
ENSBTAG00000001601	PKM	1574.89
ENSBTAG00000007662	HSPA5	1521.33
ENSBTAG00000011802	COL6A1	1509.13
ENSBTAG00000016278	RPL30	1507.15
ENSBTAG00000015434	DSTN	1504.38
ENSBTAG00000001489	TUBA1A	1498.39
ENSBTAG00000017246	UBB	1497.7
ENSBTAG00000013953	CALD1	1493.84
ENSBTAG00000002068	TAGLN2	1468.59
ENSBTAG00000007737	UBA52	1455.11
ENSBTAG00000040308	RPS13	1432.25
ENSBTAG00000030164	RPL38	1428.39
ENSBTAG00000016822	PPIB	1426.43
ENSBTAG00000008570	RPS14	1420.54
ENSBTAG00000052413	GNAS	1394.44
ENSBTAG00000005296	RPL13A	1383.19
ENSBTAG00000021455	CFL1	1378.9
ENSBTAG00000019253	RPL36A	1375.9
ENSBTAG00000015598	RPS10	1374.43
ENSBTAG00000038896	RPS26	1366.94
ENSBTAG00000004258	EEF2	1354.58
ENSBTAG00000006367	CCN2	1346.95
ENSBTAG00000003228	RPL3	1346.53
ENSBTAG00000006270	HSP90AA1	1332.16
ENSBTAG00000021093	RPS16	1328.34
ENSBTAG00000005726	HNRNPA2B1	1321.03
ENSBTAG00000001575	CALM2	1280.98
ENSBTAG00000015388	RPL18	1249.7
ENSBTAG00000020308	EIF4G2	1229.35
ENSBTAG00000009615	ANXA2	1224.5
ENSBTAG00000019718	RPS15	1208.58
ENSBTAG00000019494	RPL10A	1207.41
ENSBTAG00000015114	CALR	1206.68
ENSBTAG00000020807	FAU	1192.18
ENSBTAG00000020905	RPL11	1190.54
ENSBTAG00000003300	MFGE8	1184.04
ENSBTAG00000049833	RPL39	1163.84
ENSBTAG00000019648	RACK1	1162.28
ENSBTAG00000003642	PRDX1	1130.83
ENSBTAG00000018800	RPS4X	1130.55
ENSBTAG00000014614	ACTA2	1130.34
ENSBTAG00000007196	TAGLN	1116.65
ENSBTAG00000001553	HNRNPA1	1116.18
ENSBTAG00000012927	ALDOA	1108.06
ENSBTAG00000004915	PFN1	1107.1
ENSBTAG00000002468	RPS28	1103.58
ENSBTAG00000000778	HSP90AB1	1089.27
ENSBTAG00000012409	POSTN	1078.87
ENSBTAG00000001794	RPL36	1075.25
ENSBTAG00000011963	RPS19	1074.28
ENSBTAG00000002018	EIF5A	1064.8
ENSBTAG00000027020	COL5A2	1003.45
ENSBTAG00000018628	RPL29	986.073
ENSBTAG00000016224	RPS7	976.79
ENSBTAG00000017368	YBX1	948.344
ENSBTAG00000009535	RPS2	943.2
ENSBTAG00000015831	RPL18A	943.126
ENSBTAG00000002282	EIF1	942.063
ENSBTAG00000012244	TUBA1B	938.094
ENSBTAG00000013125	PLAUR	912.083
ENSBTAG00000007332	ATP5MG	907.875
ENSBTAG00000010899	TIMP2	907.338
ENSBTAG00000019782	TPI1	906.706
ENSBTAG00000013315	ATP5F1B	898.345
ENSBTAG00000001835	GJA1	891.143
ENSBTAG00000000605	ATP5PF	883.106
ENSBTAG00000016024	MYL12A	871.966
ENSBTAG00000010661	DPYSL3	865.624
ENSBTAG00000018423	DDX5	861.018
ENSBTAG00000019368	IGFBP7	860.851
ENSBTAG00000014971	SEC61G	858.529
ENSBTAG00000019269	COL6A2	852.206
ENSBTAG00000010386	ARPC2	851.912
ENSBTAG00000008303	FKBP1A	849.522
ENSBTAG00000026327	RPL8	842.018
ENSBTAG00000016648	BSG	836.884
ENSBTAG00000003043	GNG2	836.537
ENSBTAG00000006969	TUBB	834.802
ENSBTAG00000021421	SSR4	830.934
ENSBTAG00000015978	ANXA1	830.522
ENSBTAG00000047362	RCN1	829.646
ENSBTAG00000009713	ATP5MD	829.414
ENSBTAG00000046358	PABPC1	810.222
ENSBTAG00000021131	HNRNPK	807.292
ENSBTAG00000021499	PSAP	806.095
ENSBTAG00000013579	SARAF	805.713
ENSBTAG00000005664	YWHAE	800.553
ENSBTAG00000014872	CAPNS1	795.004
ENSBTAG00000012044	RPL13	790.288
ENSBTAG00000016481	CALU	789.003
ENSBTAG00000006487	RPS9	787.438
ENSBTAG00000025644	CALM1	777.97
ENSBTAG00000020056	COL12A1	775.38
ENSBTAG00000011104	RTN4	769.86
ENSBTAG00000000132	EIF4A1	766.588
ENSBTAG00000015989	RPS5	761.789
ENSBTAG00000020795	RPS21	760.099
ENSBTAG00000000524	CSTB	757.095
ENSBTAG00000022155	FSTL1	751.205
ENSBTAG00000014226	RPL34	746.675
ENSBTAG00000018451	PTMS	742.486
ENSBTAG00000031723	RPL6	742.42
ENSBTAG00000021979	EEF1B2	741.653
ENSBTAG00000001928	PDIA6	737.895
ENSBTAG00000019603	LDHB	735.342
ENSBTAG00000000470	IBSP	733.512
ENSBTAG00000047747	NDFIP1	732.068
ENSBTAG00000055082	COX6B1	732.037
ENSBTAG00000047186	NME2	730.202
ENSBTAG00000020894	LAPTM4A	729.774
ENSBTAG00000004279	RHOA	727.121
ENSBTAG00000009517	DBI	722.769
ENSBTAG00000010701	NACA	721.494
ENSBTAG00000024561	H3-3A	717.151
ENSBTAG00000002507	ATP5F1A	712.02
ENSBTAG00000009470	CLIC4	711.251
ENSBTAG00000002278	FBN1	707.953
ENSBTAG00000012062	PRDX2	697.554
ENSBTAG00000012849	COL4A1	696.985
ENSBTAG00000001648	RPL21	695.989
ENSBTAG00000012589	HSPE1	692.989
ENSBTAG00000014249	IVNS1ABP	688.733
ENSBTAG00000019929	ITGAV	683.869
ENSBTAG00000055033	RAN	682.866
ENSBTAG00000009603	UQCRH	682.008
ENSBTAG00000018522	OAZ1	681.353
ENSBTAG00000032996	P4HA1	672.636
ENSBTAG00000016079	COX4I1	672.096
ENSBTAG00000016069	ARF4	670.568
ENSBTAG00000019697	NPAS2	670.378
ENSBTAG00000014648	RPN2	666.146
ENSBTAG00000053003	GPX4	658.053
ENSBTAG00000025564	RPL36AL	656.485
ENSBTAG00000001116	P4HA2	646.469
ENSBTAG00000002108	YWHAQ	640.272
ENSBTAG00000008103	ALDH1A1	638.926
ENSBTAG00000012898	RPS27L	636.402
ENSBTAG00000001212	SSR2	634.567
ENSBTAG00000017462	ATF4	632.547
ENSBTAG00000048107	CANX	627.399
ENSBTAG00000005096	COX7A2	624.565
ENSBTAG00000011412	LAMB1	615.41
ENSBTAG00000005349	RPL27A	614.334
ENSBTAG00000012788	COX6A1	605.683
ENSBTAG00000006165	PRDX4	598.432
ENSBTAG00000047998	COL5A1	597.488
ENSBTAG00000051254	RPL37A	596.05
ENSBTAG00000010988	MORF4L1	588.279
ENSBTAG00000004215	RARRES2	588.144
ENSBTAG00000006214	LOXL2	586.467
ENSBTAG00000015316	NPM1	585.909
ENSBTAG00000013533	CLIC1	585.296
ENSBTAG00000053755	TMA7	584.563
ENSBTAG00000016516	CYB5R3	578.771
ENSBTAG00000013363	CAP1	572.496
ENSBTAG00000012975	VDAC2	572.263
ENSBTAG00000014883	GABARAP	569.339
ENSBTAG00000013912	TXNRD1	568.779
ENSBTAG00000006396	GPI	564.533
ENSBTAG00000020935	HIF1A	563.654
ENSBTAG00000019077	DAD1	561.005
ENSBTAG00000024909	H3-3B	558.861
ENSBTAG00000017363	SAT1	558.447
ENSBTAG00000020106	AP2M1	555.759
ENSBTAG00000039630	TMED2	555.744
ENSBTAG00000015131	SLC29A1	550.728
ENSBTAG00000017537	PTGIS	547.724
ENSBTAG00000020345	CNN3	540.346
ENSBTAG00000030209	ARHGDIA	539.252
ENSBTAG00000007725	ARF1	536.898
ENSBTAG00000015147	S100A10	535.017
ENSBTAG00000024605	DYNLL1	534.402
ENSBTAG00000017143	PDIA4	531.642
ENSBTAG00000013960	PSAT1	531.431
ENSBTAG00000017798	ERH	528.104
ENSBTAG00000011494	PYGL	528.065
ENSBTAG00000005793	PEA15	525.832
ENSBTAG00000018768	HMGN1	525.135
ENSBTAG00000001700	CDC42	517.679
ENSBTAG00000011843	EEF1G	511.154
ENSBTAG00000011145	NDUFA4	509.787
ENSBTAG00000003401	ACTR3	508.904
ENSBTAG00000021151	MYH10	507.35
ENSBTAG00000011424	TPM2	504.664
ENSBTAG00000018588	TMBIM6	503.339
ENSBTAG00000052508	SEM1	501.752
ENSBTAG00000017496	ATP5ME	497.279
ENSBTAG00000012317	PNP	496.83
ENSBTAG00000009863	BHLHE40	491.179
ENSBTAG00000013745	ITGA5	488.975
ENSBTAG00000033217	TPM3	487.372
ENSBTAG00000018986	ACSL4	482.467
ENSBTAG00000016707	FKBP9	479.427
ENSBTAG00000055077	MRPL33	479.168
ENSBTAG00000033080	RPL15	476.285
ENSBTAG00000005345	ARPC3	476.103
ENSBTAG00000020757	PCBP2	475.769
ENSBTAG00000005316	GDI2	474.86
ENSBTAG00000009580	SH3BGRL3	474.357
ENSBTAG00000012890	SLC25A3	473.267
ENSBTAG00000015177	PRSS23	472.077
ENSBTAG00000030169	SUMO2	470.791
ENSBTAG00000015000	VCP	470.131
ENSBTAG00000053390	RAC1	465.242
ENSBTAG00000014357	SDC2	464.685
ENSBTAG00000012442	CTSB	464.665
ENSBTAG00000005865	MAPK6	464.161
ENSBTAG00000015156	NDUFB1	463.93
ENSBTAG00000014423	RPL22	461.091
ENSBTAG00000001521	UQCRB	460.051
ENSBTAG00000018115	PEBP1	456.103
ENSBTAG00000012444	ADAM12	455.847
ENSBTAG00000000575	TNC	453.315
ENSBTAG00000017745	IL6ST	449.914
ENSBTAG00000051486	UFM1	446.583
ENSBTAG00000005843	REXO2	446.37
ENSBTAG00000002944	ATP5MC3	443.957
ENSBTAG00000016720	RAB1A	442.058
ENSBTAG00000002688	ATP1B1	438.598
ENSBTAG00000039208	ATP5F1E	436.543
ENSBTAG00000004428	H2AZ1	435.704
ENSBTAG00000021580	HNRNPA3	434.084
ENSBTAG00000016975	H2AZ2	432.266
ENSBTAG00000004554	CAPZB	430.96
ENSBTAG00000016168	APLP2	430.139
ENSBTAG00000009844	CCN1	429.581
ENSBTAG00000016174	NCL	429.183
ENSBTAG00000030190	COL6A3	429.16
ENSBTAG00000013930	ATP5F1C	425.38
ENSBTAG00000014130	MGC148714	425.283
ENSBTAG00000012586	HSPD1	425.238
ENSBTAG00000014764	CD9	424.542
ENSBTAG00000014824	MMP14	422.256
ENSBTAG00000002608	SEPTIN2	420.581
ENSBTAG00000020959	SET	416.313
ENSBTAG00000022613	CYCS	415.357
ENSBTAG00000001311	MORF4L2	414.936
ENSBTAG00000011969	HSPB1	412.818
ENSBTAG00000010012	BTF3	411.433
ENSBTAG00000017804	BNIP3	406.926
ENSBTAG00000039992	TUBA1C	400.242
ENSBTAG00000009761	ACTR2	398.75
ENSBTAG00000003418	MSN	397.025
ENSBTAG00000011473	MYL9	394.515
ENSBTAG00000020547	BCAP31	394.403
ENSBTAG00000004077	YWHAG	392.796
ENSBTAG00000014233	CCT8	391.828
ENSBTAG00000000215	GNB1	390.175
ENSBTAG00000022731	SSR1	389.138
ENSBTAG00000012994	LOX	388.883
ENSBTAG00000021944	RTRAF	388.809
ENSBTAG00000009462	MDH2	388.377
ENSBTAG00000001777	RPLP2	387.009
ENSBTAG00000007685	PSMB1	384.552
ENSBTAG00000014354	FXYD6	383.415
ENSBTAG00000018278	ATP5PO	382.679
ENSBTAG00000018563	SFRP2	381.611
ENSBTAG00000011358	IER3	380.599
ENSBTAG00000011613	PLS3	378.626
ENSBTAG00000048761	UBE2D3	377.035
ENSBTAG00000023343	RPL28	376.581
ENSBTAG00000013113	VDAC1	374.316
ENSBTAG00000018972	GARS1	374.151
ENSBTAG00000009237	KDELR2	373.619
ENSBTAG00000015749	STEAP1	373.384
ENSBTAG00000018103	HMGB1	372.914
ENSBTAG00000005127	PSMA7	372.075
ENSBTAG00000005716	CRABP2	372.07
ENSBTAG00000018255	ACTN1	367.927
ENSBTAG00000039684	CAVIN1	367.083
ENSBTAG00000001244	PLAT	366.712
ENSBTAG00000016026	PCOLCE2	366.316
ENSBTAG00000011419	HSPA9	364.917
ENSBTAG00000031641	PSMD8	364.488
ENSBTAG00000017992	CD164	362.929
ENSBTAG00000021211	DPT	362.048
ENSBTAG00000000699	AOPEP	361.915
ENSBTAG00000038842	NEDD8	361.248
ENSBTAG00000006342	ATP5IF1	360.919
ENSBTAG00000015441	ACTG2	360.634
ENSBTAG00000016265	DNAJA1	358.144
ENSBTAG00000040006	SRSF3	357.912
ENSBTAG00000023652	PROS1	356.772
ENSBTAG00000001182	SEPTIN7	355.403
ENSBTAG00000047249	EIF4H	354.278
ENSBTAG00000002094	ATP5MF	353.983
ENSBTAG00000011454	FKBP10	353.977
ENSBTAG00000032021	RALB	353.8
ENSBTAG00000049452	UBL5	353.577
ENSBTAG00000000744	DCTN6	352.788
ENSBTAG00000007622	CTSD	352.088
ENSBTAG00000011578	CD44	351.886
ENSBTAG00000004855	PRDX6	350.32
ENSBTAG00000031875	BANF1	349.592
ENSBTAG00000016766	TMEM176B	347.574
ENSBTAG00000012152	NONO	347.519
ENSBTAG00000016846	YWHAB	346.621
ENSBTAG00000046936	MRFAP1L1	346.335
ENSBTAG00000015591	SQSTM1	346.296
ENSBTAG00000000236	YWHAZ	345.427
ENSBTAG00000002457	SEC61B	343.255
ENSBTAG00000017967	PTGES3	342.341
ENSBTAG00000006607	CCNG1	340.204
ENSBTAG00000006702	EIF3E	339.534
ENSBTAG00000026886	ATP5MPL	336.323
ENSBTAG00000014295	CAPZA1	336.267
ENSBTAG00000021367	ANP32B	336.25
ENSBTAG00000010069	EGR1	335.61
ENSBTAG00000012705	DEGS1	335.392
ENSBTAG00000018784	CTSZ	332.959
ENSBTAG00000004322	FOS	330.788
ENSBTAG00000017455	ADAM9	329.683
ENSBTAG00000001394	TMED9	328.099
ENSBTAG00000007203	STT3A	327.314
ENSBTAG00000014724	EIF4A2	325.861
ENSBTAG00000012387	PAM	325.018
ENSBTAG00000015739	MRC2	323.492
ENSBTAG00000044040	PDAP1	320.404
ENSBTAG00000018801	SNX3	320.33
ENSBTAG00000000019	SERINC1	320.058
ENSBTAG00000032557	TMEM258	319.206
ENSBTAG00000014068	VDAC3	318.917
ENSBTAG00000011765	GABARAPL1	318.826
ENSBTAG00000010402	MYH9	318.431
ENSBTAG00000018854	SOD1	318.172
ENSBTAG00000016708	CLTC	317.234
ENSBTAG00000025848	RBM3	315.91
ENSBTAG00000013627	HNRNPAB	315.853
ENSBTAG00000035030	TMED7	313.464
ENSBTAG00000005694	TMED10	312.998
ENSBTAG00000007964	ARPC4	312.909
ENSBTAG00000055207	SCD	312.51
ENSBTAG00000006370	CCT3	311.32
ENSBTAG00000040295	CHCHD2	311.173
ENSBTAG00000006609	ERRFI1	310.804
ENSBTAG00000021879	VCL	310.045
ENSBTAG00000005397	CD46	310.018
ENSBTAG00000012447	PPP1CB	309.988
ENSBTAG00000019237	TXNDC5	309.481
ENSBTAG00000012957	SERBP1	309.296
ENSBTAG00000017633	EIF1AX	309.136
ENSBTAG00000006441	ATP5PB	307.428
ENSBTAG00000019915	GSN	306.752
ENSBTAG00000015794	NES	306.722
ENSBTAG00000011190	FLNA	305.872
ENSBTAG00000011212	EIF3K	305.7
ENSBTAG00000016093	PLP2	305.508
ENSBTAG00000009886	KDELR3	304.286
ENSBTAG00000014353	SRP14	302.398
ENSBTAG00000006202	ST13	302.317
ENSBTAG00000008853	HNRNPF	301.036
ENSBTAG00000002829	TCP1	300.833
ENSBTAG00000010242	LAMP1	300.775
ENSBTAG00000016956	GANAB	300.057
ENSBTAG00000007806	MTPN	299.923
ENSBTAG00000020518	PARK7	299.677
ENSBTAG00000006883	EIF4B	298.952
ENSBTAG00000007394	RPL22L1	298.643
ENSBTAG00000006085	DDOST	298.614
ENSBTAG00000014337	EIF2S3	298.471
ENSBTAG00000009389	HNRNPH1	298.193
ENSBTAG00000021960	GPX8	297.888
ENSBTAG00000013952	HNRNPD	297.78
ENSBTAG00000017071	C1QTNF3	295.346
ENSBTAG00000014553	ATP6V0D1	295.337
ENSBTAG00000013855	ORMDL3	295.196
ENSBTAG00000002258	APOA1	294.193
ENSBTAG00000007399	LAMP2	293.786
ENSBTAG00000002415	TSPAN3	293.493
ENSBTAG00000012159	CNBP	292.844
ENSBTAG00000019040	PLBD2	292.009
ENSBTAG00000010232	NDUFS5	291.941
ENSBTAG00000018013	EMP3	291.821
ENSBTAG00000020035	RCAN1	291.361
ENSBTAG00000013863	DUSP1	290.738
ENSBTAG00000014809	ANXA6	289.45
ENSBTAG00000051150	TOMM7	288.765
ENSBTAG00000013581	LEPROTL1	288.705
ENSBTAG00000011839	HMGCS1	288.667
ENSBTAG00000015996	GPC1	287.5
ENSBTAG00000000678	CSDE1	287.463
ENSBTAG00000013038	UBE2L3	287.29
ENSBTAG00000001246	ATP1A1	286.331
ENSBTAG00000010910	COPS9	285.322
ENSBTAG00000007390	VAT1	283.908
ENSBTAG00000007754	NDUFA3	283.813
ENSBTAG00000004679	WARS1	281.721
ENSBTAG00000017801	ATP6AP2	281.669
ENSBTAG00000000277	IL18	281.396
ENSBTAG00000015839	MAP4	280.514
ENSBTAG00000032591	CTHRC1	280.238
ENSBTAG00000005009	PRELID1	280.065
ENSBTAG00000010982	UBE2B	279.807
ENSBTAG00000019295	MDH1	279.434
ENSBTAG00000002378	NUCB1	279.338
ENSBTAG00000019569	CD151	278.984
ENSBTAG00000008717	SERPINE2	277.87
ENSBTAG00000008114	CD99	276.658
ENSBTAG00000008733	MAGED1	276.358
ENSBTAG00000011396	HNRNPC	276.288
ENSBTAG00000006690	ARCN1	276.207
ENSBTAG00000047418	SLC25A6	276.197
ENSBTAG00000026993	TMBIM4	276.04
ENSBTAG00000019156	CCT2	275.945
ENSBTAG00000003329	FST	275.71
ENSBTAG00000019839	LTBP1	274.37
ENSBTAG00000016514	CPE	273.916
ENSBTAG00000051809	STMP1	273.598
ENSBTAG00000005008	WSB1	273.525
ENSBTAG00000005078	UCHL1	273.167
ENSBTAG00000005338	EIF3M	272.375
ENSBTAG00000052268	SELENOF	272.072
ENSBTAG00000008692	UQCR11	271.858
ENSBTAG00000018471	SSR3	270.875
ENSBTAG00000051898	FGF7	270.808
ENSBTAG00000012976	WLS	270.505
ENSBTAG00000039121	PTP4A2	270.453
ENSBTAG00000012778	CAPN2	269.837
ENSBTAG00000006071	CTTN	269.641
ENSBTAG00000021955	NPC2	269.435
ENSBTAG00000011207	CNN1	269.235
ENSBTAG00000018137	A2M	268.359
ENSBTAG00000011913	CKAP4	266.065
ENSBTAG00000046337	TUBB6	265.933
ENSBTAG00000011734	ANKRD1	265.722
ENSBTAG00000005660	PSMD2	265.626
ENSBTAG00000005339	VEGFA	264.893
ENSBTAG00000020644	GPC4	264.59
ENSBTAG00000001055	HNRNPL	264.024
ENSBTAG00000016896	HERPUD1	263.87
ENSBTAG00000013390	PSMB6	263.702
ENSBTAG00000005191	RPN1	262.83
ENSBTAG00000009938	XCL1	261.532
ENSBTAG00000001097	FKBP7	260.7
ENSBTAG00000008122	GNG5	260.29
ENSBTAG00000014032	EIF3H	259.914
ENSBTAG00000011611	OSTC	259.495
ENSBTAG00000005904	RBBP4	258.796
ENSBTAG00000011215	ACTN4	258.524
ENSBTAG00000019471	CNIH4	258.164
ENSBTAG00000008218	NPTN	258.058
ENSBTAG00000021442	CRTAP	257.773
ENSBTAG00000012756	CCT7	256.333
ENSBTAG00000024381	MAN1A1	256.079
ENSBTAG00000039793	HDGF	255.37
ENSBTAG00000009683	PSMA6	255.26
ENSBTAG00000048916	LIPG	255.259
ENSBTAG00000006833	LMAN1	255.125
ENSBTAG00000025617	RPS4Y1	254.168
ENSBTAG00000004499	RGS3	253.581
ENSBTAG00000025191	SKP1	253.338
ENSBTAG00000004871	NDUFV2	252.839
ENSBTAG00000032777	TOMM5	252.781
ENSBTAG00000032829	GHITM	252.771
ENSBTAG00000017212	HYPK	252.34
ENSBTAG00000006550	GABARAPL2	252.119
ENSBTAG00000014191	QSOX1	251.999
ENSBTAG00000014204	S100A16	250.812
ENSBTAG00000020645	GNAI2	248.745
ENSBTAG00000006928	OAT	248.553
ENSBTAG00000021965	SUB1	248.422
ENSBTAG00000004937	SEC61A1	248.298
ENSBTAG00000004333	COPA	247.766
ENSBTAG00000000948	RAB2A	247.427
ENSBTAG00000003067	PSMB7	247.351
ENSBTAG00000018889	ATP6V0B	247.309
ENSBTAG00000008340	ATOX1	246.551
ENSBTAG00000010617	KRTCAP2	246.343
ENSBTAG00000053726	EIF4EBP2	245.693
ENSBTAG00000000099	CERS2	245.178
ENSBTAG00000008135	SLIRP	245.008
ENSBTAG00000010992	CTSH	244.482
ENSBTAG00000010956	SCARB2	243.433
ENSBTAG00000011105	SLC38A2	242.188
ENSBTAG00000021932	RNASEK	241.706
ENSBTAG00000031363	TLE5	241.683
ENSBTAG00000008977	TOMM6	241.679
ENSBTAG00000017604	RAB13	241.514
ENSBTAG00000001657	PICALM	241.372
ENSBTAG00000000913	UQCR10	240.859
ENSBTAG00000021307	BNIP3L	240.725
ENSBTAG00000016445	YME1L1	239.674
ENSBTAG00000005970	XBP1	239.641
ENSBTAG00000018593	PSENEN	239.497
ENSBTAG00000016420	CTNNB1	239.354
ENSBTAG00000046712	PSMC2	238.749
ENSBTAG00000009522	EIF4E	238.44
ENSBTAG00000003222	ASNS	238.399
ENSBTAG00000002871	COPS6	238.197
ENSBTAG00000014685	HPRT1	238
ENSBTAG00000008292	SNRPD1	236.726
ENSBTAG00000031797	MANF	236.052
ENSBTAG00000020693	DERL1	235.902
ENSBTAG00000000711	NDRG1	235.19
ENSBTAG00000015154	MCL1	234.848
ENSBTAG00000017125	PABPC4	234.828
ENSBTAG00000003830	PSMB3	232.571
ENSBTAG00000002275	PTP4A1	232.489
ENSBTAG00000005808	TMEM14C	232.433
ENSBTAG00000002808	PSMA3	232.367
ENSBTAG00000012342	LIMA1	232.323
ENSBTAG00000013176	SMOC2	232.277
ENSBTAG00000015892	NDUFB4	231.936
ENSBTAG00000019271	NARS1	231.756
ENSBTAG00000002052	PLOD1	231.74
ENSBTAG00000005718	PLIN2	231.137
ENSBTAG00000031800	PPDPF	230.337
ENSBTAG00000035907	DDX3X	229.216
ENSBTAG00000007374	LHFPL2	228.99
ENSBTAG00000014299	RHOC	228.734
ENSBTAG00000003758	TKT	228.622
ENSBTAG00000039719	PHGDH	227.984
ENSBTAG00000014388	EIF3I	227.881
ENSBTAG00000000696	ILK	227.785
ENSBTAG00000006586	KPNB1	227.537
ENSBTAG00000006756	MATR3	227.483
ENSBTAG00000006564	PSMA1	227.363
ENSBTAG00000012962	SARS1	227.142
ENSBTAG00000013761	STMN1	227.076
ENSBTAG00000011239	SEC11A	226.057
ENSBTAG00000002610	FKBP3	226.028
ENSBTAG00000020641	PSMA5	225.909
ENSBTAG00000003882	EMC3	225.768
ENSBTAG00000047694	SERF2	225.615
ENSBTAG00000019755	REEP3	225.375
ENSBTAG00000021039	HNRNPM	224.935
ENSBTAG00000009871	RAB18	224.892
ENSBTAG00000008921	NEXN	224.688
ENSBTAG00000011787	ISCU	224.545
ENSBTAG00000017970	ZYX	224.07
ENSBTAG00000005969	EIF2S2	224.023
ENSBTAG00000021945	NID2	223.773
ENSBTAG00000052272	COX8A	222.547
ENSBTAG00000005735	ATP5MC2	222.01
ENSBTAG00000047495	CD81	221.957
ENSBTAG00000006033	NDUFA1	221.901
ENSBTAG00000020420	AP1S2	221.654
ENSBTAG00000021799	RCN3	220.971
ENSBTAG00000012804	REEP5	220.967
ENSBTAG00000013240	SLC3A2	220.884
ENSBTAG00000027361	ROMO1	220.844
ENSBTAG00000039888	MAGED2	220.599
ENSBTAG00000000091	NDUFB8	220.569
ENSBTAG00000016959	LAPTM4B	220.32
ENSBTAG00000002820	RBBP7	219.834
ENSBTAG00000004349	DAZAP2	219.458
ENSBTAG00000012078	TMEM176A	219.419
ENSBTAG00000006134	DYNLRB1	218.713
ENSBTAG00000001368	LGALS3BP	218.513
ENSBTAG00000006898	EPRS1	218.366
ENSBTAG00000012330	B2M	217.516
ENSBTAG00000008353	CDKN1A	217.113
ENSBTAG00000006346	DAP	217.047
ENSBTAG00000001926	RAD23B	215.968
ENSBTAG00000007172	GOT2	215.512
ENSBTAG00000020405	NDUFB9	215.018
ENSBTAG00000012462	MAP1LC3C	214.82
ENSBTAG00000012760	NDUFB3	214.67
ENSBTAG00000001086	FHL2	214.653
ENSBTAG00000000836	KRT8	214.569
ENSBTAG00000004531	CCT4	214.473
ENSBTAG00000015767	RNF10	214.452
ENSBTAG00000001565	MESD	213.959
ENSBTAG00000009526	TMEM59	213.612
ENSBTAG00000006075	SUCLG1	212.857
ENSBTAG00000015100	ATP6V0E1	212.646
ENSBTAG00000031134	YWHAH	212.029
ENSBTAG00000027843	TCEAL8	211.278
ENSBTAG00000014843	COPB2	211.203
ENSBTAG00000013227	SNAI2	211.202
ENSBTAG00000003399	SMARCA5	211.192
ENSBTAG00000010624	DCTN2	211.163
ENSBTAG00000031861	RHEB	211.081
ENSBTAG00000012899	IFNGR2	211.01
ENSBTAG00000016744	CAPRIN1	210.975
ENSBTAG00000021705	UFC1	210.961
ENSBTAG00000045582	ARPC5	210.559
ENSBTAG00000015053	CFL2	210.474
ENSBTAG00000010451	PA2G4	210.412
ENSBTAG00000027446	RSU1	210.109
ENSBTAG00000005757	FUS	210.083
ENSBTAG00000006143	CREB3L1	209.711
ENSBTAG00000010584	AP2S1	209.361
ENSBTAG00000013749	RHOQ	209.119
ENSBTAG00000016806	PAFAH1B1	208.138
ENSBTAG00000011400	DBN1	207.859
ENSBTAG00000008621	PRKAR1A	207.846
ENSBTAG00000012847	NIBAN2	207.519
ENSBTAG00000003375	TC2N	207.363
ENSBTAG00000004315	HDLBP	207.037
ENSBTAG00000031500	SHMT2	206.771
ENSBTAG00000010336	TALDO1	206.357
ENSBTAG00000015254	GLB1	206.23
ENSBTAG00000025210	COL4A2	205.343
ENSBTAG00000007606	HNRNPU	205.093
ENSBTAG00000016764	UBA1	205.052
ENSBTAG00000018123	FBLN5	204.92
ENSBTAG00000009087	GNG10	204.537
ENSBTAG00000033304	TCIM	204.388
ENSBTAG00000006644	SPCS2	204.355
ENSBTAG00000013607	WDR1	204.17
ENSBTAG00000003068	MSMO1	204.167
ENSBTAG00000000808	COX14	204.118
ENSBTAG00000000469	PPP2CA	203.918
ENSBTAG00000018655	MYDGF	203.864
ENSBTAG00000018517	VLDLR	203.842
ENSBTAG00000048655	NT5E	203.736
ENSBTAG00000003407	SF3B6	203.349
ENSBTAG00000039374	IPO5	203.089
ENSBTAG00000012082	TNFRSF12A	202.73
ENSBTAG00000000569	HES1	202.471
ENSBTAG00000007387	ENY2	201.195
ENSBTAG00000011883	ARL1	201.155
ENSBTAG00000010830	LRP1	201.12
ENSBTAG00000014261	TARS1	200.829
ENSBTAG00000045550	TSPAN6	200.173
ENSBTAG00000015732	PSMC6	199.258
ENSBTAG00000013060	IQGAP1	199.223
ENSBTAG00000017855	ITM2C	199.185
ENSBTAG00000014324	ANTXR2	199.035
ENSBTAG00000019204	RTN3	199.017
ENSBTAG00000008648	PRDX5	198.638
ENSBTAG00000004269	SGK1	198.32
ENSBTAG00000008001	NUCKS1	198.128
ENSBTAG00000004054	PAPOLA	198.091
ENSBTAG00000014024	POMP	198.074
ENSBTAG00000008812	PFDN4	198.061
ENSBTAG00000008314	SDHB	198.059
ENSBTAG00000010577	PAICS	197.998
ENSBTAG00000010193	RAB7A	197.911
ENSBTAG00000008054	ZNF706	197.894
ENSBTAG00000023929	FOSL2	197.34
ENSBTAG00000001107	CACYBP	197.336
ENSBTAG00000014182	CTNNA1	197.215
ENSBTAG00000007385	EMC7	197.075
ENSBTAG00000006672	SYNCRIP	196.667
ENSBTAG00000006934	CYP11A1	196.646
ENSBTAG00000007596	GEM	196.633
ENSBTAG00000021187	ID2	196.067
ENSBTAG00000046786	UQCRFS1	196.001
ENSBTAG00000012761	PTK7	195.855
ENSBTAG00000008417	VPS29	194.754
ENSBTAG00000021506	ARL6IP5	194.426
ENSBTAG00000017465	GNS	194.175
ENSBTAG00000014889	DCBLD2	193.978
ENSBTAG00000015642	SDF4	193.75
ENSBTAG00000012818	PDLIM5	193.694
ENSBTAG00000006656	RANBP1	192.885
ENSBTAG00000019794	SYPL1	192.846
ENSBTAG00000018286	RNF181	191.073
ENSBTAG00000033453	MTCH1	190.751
ENSBTAG00000037457	MBD2	189.979
ENSBTAG00000021767	UBE2N	189.968
ENSBTAG00000014804	HNRNPDL	189.752
ENSBTAG00000002377	PSMB2	189.559
ENSBTAG00000008184	CCT6A	189.438
ENSBTAG00000004547	OLR1	189.334
ENSBTAG00000003359	ELOVL5	188.764
ENSBTAG00000007943	AZIN1	188.674
ENSBTAG00000008202	PRKCSH	188.549
ENSBTAG00000000310	MFAP5	188.262
ENSBTAG00000021377	S100A14	187.724
ENSBTAG00000016524	RALY	187.147
ENSBTAG00000003263	TBCA	187.092
ENSBTAG00000021678	SLC31A1	186.949
ENSBTAG00000003949	RBM39	186.683
ENSBTAG00000012881	EIF4G1	186.51
ENSBTAG00000043959	PDGFC	186.337
ENSBTAG00000003728	NDUFS4	185.813
ENSBTAG00000038079	C16H1orf21	185.792
ENSBTAG00000003929	PHF10	185.674
ENSBTAG00000012146	PPP1CA	185.574
ENSBTAG00000012698	HDAC1	184.753
ENSBTAG00000039582	NDUFC1	184.69
ENSBTAG00000015853	SDHC	184.164
ENSBTAG00000008390	DNAJC10	183.831
ENSBTAG00000010347	EZR	183.466
ENSBTAG00000021067	ACTR1A	183.339
ENSBTAG00000007721	DPM1	183.327
ENSBTAG00000008967	RAP1B	183.257
ENSBTAG00000012065	DNAJC3	182.631
ENSBTAG00000021395	PSME1	182.388
ENSBTAG00000019810	AARS1	181.469
ENSBTAG00000006556	COPB1	181.31
ENSBTAG00000020330	BTG1	181.286
ENSBTAG00000012792	SRSF9	181.274
ENSBTAG00000016363	TFG	180.965
ENSBTAG00000013081	PSPH	180.837
ENSBTAG00000002745	APEX1	180.82
ENSBTAG00000009513	TGFBI	180.757
ENSBTAG00000010457	NUAK1	180.609
ENSBTAG00000012691	GTF2E2	180.107
ENSBTAG00000017889	CCT5	179.805
ENSBTAG00000001398	ATP2A2	179.791
ENSBTAG00000003530	DDX31	179.236
ENSBTAG00000000917	BMP1	178.263
ENSBTAG00000019500	CNIH1	178.039
ENSBTAG00000007173	PDGFRA	177.962
ENSBTAG00000004805	ITFG1	177.521
ENSBTAG00000012545	GOLM2	177.062
ENSBTAG00000011623	VMP1	176.94
ENSBTAG00000001038	SNRPB	176.818
ENSBTAG00000018258	SRSF2	176.464
ENSBTAG00000021771	PTTG1IP	176.461
ENSBTAG00000054311	NPS	176.083
ENSBTAG00000000305	LMO4	176.06
ENSBTAG00000017382	P3H1	176.014
ENSBTAG00000008191	SLC39A7	175.952
ENSBTAG00000001568	PPIC	175.908
ENSBTAG00000011966	LAMC1	175.865
ENSBTAG00000046019	SDHA	175.529
ENSBTAG00000014316	HNRNPH3	175.371
ENSBTAG00000002646	DYNC1I2	175.362
ENSBTAG00000005353	DES	175.186
ENSBTAG00000002528	EIF3A	174.892
ENSBTAG00000008837	CSNK2B	174.738
ENSBTAG00000014140	ATP1B3	174.702
ENSBTAG00000033543	RRAGA	174.682
ENSBTAG00000000990	PSMA2	174.516
ENSBTAG00000047768	COX7B	174.481
ENSBTAG00000015188	KLF6	174.379
ENSBTAG00000016282	EIF5	174.06
ENSBTAG00000007562	TRAM1	173.753
ENSBTAG00000021651	UQCRC2	173.733
ENSBTAG00000007900	FIS1	173.631
ENSBTAG00000020316	AP2B1	173.542
ENSBTAG00000003757	DNAJA2	173.467
ENSBTAG00000030587	LASP1	173.367
ENSBTAG00000000759	NENF	173.256
ENSBTAG00000004051	SBDS	173.194
ENSBTAG00000002510	HNRNPUL2	173.026
ENSBTAG00000032961	IER3IP1	172.81
ENSBTAG00000026111	LBH	172.706
ENSBTAG00000021752	DNAJB4	172.502
ENSBTAG00000004463	KDELR1	172.446
ENSBTAG00000004318	ARL3	172.204
ENSBTAG00000005432	CAPG	172.124
ENSBTAG00000015663	STIP1	171.891
ENSBTAG00000009475	PLXDC2	171.561
ENSBTAG00000000704	GUSB	171.538
ENSBTAG00000000203	ATP6V1G1	171.415
ENSBTAG00000021457	EFEMP2	171.405
ENSBTAG00000004570	PRRX1	171.382
ENSBTAG00000010356	RAB12	171.202
ENSBTAG00000016899	ELOVL1	171.126
ENSBTAG00000006049	BZW1	170.876
ENSBTAG00000033662	NCKAP1	170.126
ENSBTAG00000020648	SCFD2	169.507
ENSBTAG00000012471	ILF2	169.322
ENSBTAG00000005384	COPZ1	169.209
ENSBTAG00000012380	HK1	168.87
ENSBTAG00000020662	SARNP	168.613
ENSBTAG00000013653	NFE2L1	168.205
ENSBTAG00000014766	SRSF1	168.166
ENSBTAG00000020525	SEC31A	168.033
ENSBTAG00000011284	SLC39A1	167.952
ENSBTAG00000007438	STT3B	167.867
ENSBTAG00000019866	NRP1	167.709
ENSBTAG00000051352	SURF4	167.702
ENSBTAG00000006416	EMC4	167.651
ENSBTAG00000009541	SUCLG2	167.638
ENSBTAG00000047739	TSC22D1	167.462
ENSBTAG00000005426	PSMC1	167.223
ENSBTAG00000015962	MMADHC	167.118
ENSBTAG00000006543	EIF3CL	167.08
ENSBTAG00000009887	DDX17	166.853
ENSBTAG00000011198	PPP1CC	166.541
ENSBTAG00000039731	RND3	166.123
ENSBTAG00000048485	TUBB2A	165.937
ENSBTAG00000003066	NSA2	165.898
ENSBTAG00000017442	CDO1	165.299
ENSBTAG00000000434	CRYAB	165.279
ENSBTAG00000010790	EIF3L	165.254
ENSBTAG00000051386	AP3S1	165.126
ENSBTAG00000002302	CD59	165.114
ENSBTAG00000021061	PSMC5	165.035
ENSBTAG00000050155	SERPINB6	165.024
ENSBTAG00000011998	DUT	164.932
ENSBTAG00000021688	FH	164.831
ENSBTAG00000001105	ANXA4	164.689
ENSBTAG00000016098	BRK1	164.632
ENSBTAG00000005785	DPY19L1	164.47
ENSBTAG00000005027	GLRX3	164.354
ENSBTAG00000049437	CBX3	164.276
ENSBTAG00000001988	EIF3D	164.023
ENSBTAG00000032436	UBC	164.01
ENSBTAG00000005326	CSNK1A1	163.888
ENSBTAG00000021461	PSMD3	163.713
ENSBTAG00000003948	FDPS	163.369
ENSBTAG00000009906	DDX1	163.356
ENSBTAG00000046037	SLC25A5	163.02
ENSBTAG00000010611	OCIAD1	162.918
ENSBTAG00000003708	SEC23A	162.737
ENSBTAG00000004371	CS	162.607
ENSBTAG00000008997	ENG	162.297
ENSBTAG00000017605	AK2	162.061
ENSBTAG00000012232	CYC1	162.057
ENSBTAG00000014440	PSMA4	162.056
ENSBTAG00000018527	HDGFL3	161.886
ENSBTAG00000001296	TMEM50A	161.835
ENSBTAG00000002676	SAE1	161.676
ENSBTAG00000045510	EMC10	161.622
ENSBTAG00000010083	HADHB	161.515
ENSBTAG00000016057	CSRP1	161.502
ENSBTAG00000047229	CRIP1	161.017
ENSBTAG00000018478	RPL7L1	160.739
ENSBTAG00000012739	C1QBP	160.517
ENSBTAG00000013931	CIAO2B	160.404
ENSBTAG00000016508	CTDSP2	160.241
ENSBTAG00000014396	KLF10	159.284
ENSBTAG00000009617	SLC2A1	158.996
ENSBTAG00000004161	UBE2D2	158.897
ENSBTAG00000011072	ADK	158.873
ENSBTAG00000000111	UGP2	158.649
ENSBTAG00000017799	PITPNB	158.581
ENSBTAG00000003619	SEC24D	158.502
ENSBTAG00000053436	HSBP1	158.376
ENSBTAG00000047059	TIMM17A	158.279
ENSBTAG00000006259	MOB1A	158.135
ENSBTAG00000021288	PSMB4	158.065
ENSBTAG00000006970	OLA1	158.047
ENSBTAG00000014501	FERMT2	157.712
ENSBTAG00000035556	CDV3	157.267
ENSBTAG00000002977	ECE1	156.868
ENSBTAG00000020376	PAIP1	156.855
ENSBTAG00000005907	NDUFB6	156.663
ENSBTAG00000005710	NCAM1	156.604
ENSBTAG00000000562	TOMM20	156.359
ENSBTAG00000031171	SH3GLB1	156.056
ENSBTAG00000011415	ETF1	155.766
ENSBTAG00000000802	LYVE1	155.401
ENSBTAG00000013860	GADD45A	155.4
ENSBTAG00000017120	PHB	155.399
ENSBTAG00000006227	IDH3A	155.129
ENSBTAG00000014105	SRPRA	155.07
ENSBTAG00000027337	CTSA	154.726
ENSBTAG00000008611	IGFBP4	154.683
ENSBTAG00000002734	EIF3G	154.661
ENSBTAG00000019463	SLC25A39	154.44
ENSBTAG00000019338	IL13RA1	154.359
ENSBTAG00000006495	GNB2	154.193
ENSBTAG00000018153	NRBP1	154.132
ENSBTAG00000015677	KARS1	154.003
ENSBTAG00000012741	CCPG1	153.82
ENSBTAG00000005100	TMEM30A	153.556
ENSBTAG00000011480	PITPNA	153.548
ENSBTAG00000018425	PSMD7	153.429
ENSBTAG00000004803	NTAN1	153.109
ENSBTAG00000030435	PNRC2	153.013
ENSBTAG00000005119	PSMD1	152.701
ENSBTAG00000004272	ISG12(B)	152.652
ENSBTAG00000025313	DYNLL2	152.495
ENSBTAG00000005536	MEA1	152.494
ENSBTAG00000016309	ATP6V1D	152.41
ENSBTAG00000016266	SDHD	152.221
ENSBTAG00000004736	GRB2	152.175
ENSBTAG00000017279	VAPA	152.082
ENSBTAG00000011785	WDR26	152.003
ENSBTAG00000020457	TGFB1	151.827
ENSBTAG00000014643	EEF1D	151.466
ENSBTAG00000011022	ARPP19	151.396
ENSBTAG00000003908	MAPRE1	151.167
ENSBTAG00000002203	NDUFS2	150.953
ENSBTAG00000008034	LMAN2	150.895
ENSBTAG00000011074	BRD2	150.85
ENSBTAG00000002280	KIF5B	150.801
ENSBTAG00000014471	PALM2	150.541
ENSBTAG00000001792	MICOS13	150.349
ENSBTAG00000016760	LRRFIP2	150.282
ENSBTAG00000032092	CDH11	150.184
ENSBTAG00000017636	AKT1	150.18
ENSBTAG00000045980	ARF6	150.002
ENSBTAG00000012758	YIPF5	149.918
ENSBTAG00000002012	CIAO2A	149.828
ENSBTAG00000014891	SRSF7	149.743
ENSBTAG00000012885	ACAT1	149.668
ENSBTAG00000001589	TM9SF2	149.32
ENSBTAG00000011849	HDAC2	149.108
ENSBTAG00000021190	CDH2	148.84
ENSBTAG00000033322	SRP9	148.743
ENSBTAG00000022160	NAP1L4	148.566
ENSBTAG00000000705	COX7A2L	148.253
ENSBTAG00000000460	SYTL2	147.892
ENSBTAG00000007158	TSPAN31	147.641
ENSBTAG00000048273	C6H4orf3	147.616
ENSBTAG00000013387	CHMP4B	147.454
ENSBTAG00000015683	HSPA4	147.308
ENSBTAG00000016999	RYK	147.053
ENSBTAG00000001938	CKS2	147.052
ENSBTAG00000016858	SAR1A	146.927
ENSBTAG00000007360	TMEM43	146.909
ENSBTAG00000013468	AHNAK	146.624
ENSBTAG00000013218	GORASP2	146.617
ENSBTAG00000046129	RAB34	146.586
ENSBTAG00000005909	LEPROT	146.562
ENSBTAG00000001961	MAP1B	146.521
ENSBTAG00000008527	SRSF6	146.51
ENSBTAG00000000874	CAST	146.402
ENSBTAG00000013222	CD109	146.392
ENSBTAG00000046862	MARCKSL1	146.388
ENSBTAG00000000700	PARVA	146.307
ENSBTAG00000017426	PDCD6IP	146.223
ENSBTAG00000014262	BZW2	146.218
ENSBTAG00000053107	COX5B	146.204
ENSBTAG00000027173	CHP1	146.083
ENSBTAG00000007593	AIDA	146.082
ENSBTAG00000020309	G3BP1	146.042
ENSBTAG00000006276	C1QTNF1	145.868
ENSBTAG00000002187	SERINC3	145.826
ENSBTAG00000009246	DPY30	145.816
ENSBTAG00000008935	PFDN5	145.331
ENSBTAG00000019543	ELOB	145.055
ENSBTAG00000021319	MFF	144.922
ENSBTAG00000009804	ERP44	144.81
ENSBTAG00000020439	BUD31	144.766
ENSBTAG00000001137	CLTA	144.435
ENSBTAG00000008022	PTGFRN	144.424
ENSBTAG00000009805	CFDP2	144.352
ENSBTAG00000012125	GDI1	144.241
ENSBTAG00000018959	RAB11A	144.195
ENSBTAG00000015041	NDUFA2	144.138
ENSBTAG00000016595	CYSTM1	144.067
ENSBTAG00000000507	NR4A1	144.016
ENSBTAG00000054545	RNF11	143.897
ENSBTAG00000006463	DLST	143.883
ENSBTAG00000006429	ACO2	143.85
ENSBTAG00000048565	BASP1	143.837
ENSBTAG00000017803	RAB14	143.747
ENSBTAG00000013613	SMIM7	143.744
ENSBTAG00000017265	VBP1	143.738
ENSBTAG00000023218	UBE2V2	143.706
ENSBTAG00000001144	NAA20	143.41
ENSBTAG00000013308	RBMX	143.211
ENSBTAG00000004037	JUN	143.088
ENSBTAG00000006759	SUCLA2	143.053
ENSBTAG00000020060	TXNIP	142.933
ENSBTAG00000005285	MRPS33	142.906
ENSBTAG00000045828	PTBP1	142.841
ENSBTAG00000012860	PDZD11	142.533
ENSBTAG00000019552	PGRMC1	142.405
ENSBTAG00000027722	IPO7	142.019
ENSBTAG00000008024	UCHL3	141.897
ENSBTAG00000013882	CHMP2A	141.716
ENSBTAG00000019441	MED28	141.691
ENSBTAG00000013406	CSRP2	141.614
ENSBTAG00000021262	SNRPD3	141.565
ENSBTAG00000026962	XPOT	141.536
ENSBTAG00000006414	NUTF2	141.535
ENSBTAG00000046979	LGMN	141.484
ENSBTAG00000003581	SETD7	141.435
ENSBTAG00000003798	AMFR	141.135
ENSBTAG00000010692	SND1	141.133
ENSBTAG00000014734	CHD4	141.111
ENSBTAG00000012726	PSMB5	141.077
ENSBTAG00000021227	ATP5PD	141.046
ENSBTAG00000009747	RNFT1	141.015
ENSBTAG00000017451	TSPAN17	140.996
ENSBTAG00000014146	SPCS3	140.433
ENSBTAG00000008883	ZNF207	140.208
ENSBTAG00000002746	OSTF1	139.912
ENSBTAG00000013340	BAX	139.742
ENSBTAG00000021569	DDB1	139.733
ENSBTAG00000000598	CST3	139.711
ENSBTAG00000004283	PPFIBP1	139.6
ENSBTAG00000008216	RRM2	139.251
ENSBTAG00000009508	SMDT1	139.191
ENSBTAG00000006209	EXT1	138.99
ENSBTAG00000019246	SC5D	138.971
ENSBTAG00000020046	CLMP	138.894
ENSBTAG00000006665	ERP29	138.794
ENSBTAG00000004242	ARPC1A	138.787
ENSBTAG00000009998	GALNT16	138.59
ENSBTAG00000018152	MYADM	138.188
ENSBTAG00000008635	SULT1A1	138.163
ENSBTAG00000025868	TLN1	137.855
ENSBTAG00000017574	LMNA	137.649
ENSBTAG00000008716	SSB	137.523
ENSBTAG00000017468	NUCB2	137.445
ENSBTAG00000017267	COX5A	137.333
ENSBTAG00000001390	B4GALT4	137.221
ENSBTAG00000019376	FNDC3B	137.151
ENSBTAG00000004072	CAPZA2	137.092
ENSBTAG00000010157	TOMM22	137.062
ENSBTAG00000015731	TXNL1	137.037
ENSBTAG00000014238	ATP6V1E1	136.926
ENSBTAG00000015038	HADHA	136.847
ENSBTAG00000019838	SHC1	136.841
ENSBTAG00000001697	TRA2B	136.825
ENSBTAG00000030674	AK4	136.24
ENSBTAG00000004402	PRELID3B	136.181
ENSBTAG00000009483	POLR2G	136.15
ENSBTAG00000016298	TM9SF3	136.141
ENSBTAG00000010265	MGST3	135.976
ENSBTAG00000046533	RAB31	135.854
ENSBTAG00000049516	ARL6IP1	135.492
ENSBTAG00000001207	SERPINB8	135.442
ENSBTAG00000013513	ATP6V1C1	135.421
ENSBTAG00000006391	NDUFAB1	135.213
ENSBTAG00000006646	PRMT1	134.95
ENSBTAG00000025752	P3H4	134.838
ENSBTAG00000000342	PLOD3	134.624
ENSBTAG00000010322	HYOU1	134.523
ENSBTAG00000031569	GOLM1	134.223
ENSBTAG00000011045	MRPS36	134.219
ENSBTAG00000016457	FXR1	133.79
ENSBTAG00000018633	RABAC1	133.742
ENSBTAG00000004881	MTHFD2	133.475
ENSBTAG00000021275	CIB1	133.322
ENSBTAG00000015369	MLLT11	133.277
ENSBTAG00000006101	PSMD4	133.264
ENSBTAG00000000833	TAX1BP3	133.235
ENSBTAG00000009104	SERP1	133.163
ENSBTAG00000009506	NAGA	132.904
ENSBTAG00000051298	PVR	132.897
ENSBTAG00000012225	KPNA2	132.595
ENSBTAG00000010587	SH3BGRL	132.467
ENSBTAG00000002303	GLG1	132.443
ENSBTAG00000000550	ATP5F1D	132.44
ENSBTAG00000039591	TMEM167A	132.367
ENSBTAG00000019274	ATIC	132.185
ENSBTAG00000019821	DHX9	132.136
ENSBTAG00000032719	TFRC	132.034
ENSBTAG00000007578	SHTN1	131.972
ENSBTAG00000001933	PTPA	131.868
ENSBTAG00000019526	CMTM6	131.662
ENSBTAG00000000807	TMED3	131.619
ENSBTAG00000039954	COPZ2	131.482
ENSBTAG00000022461	SEPTIN10	131.345
ENSBTAG00000055252	UBE2E1	131.339
ENSBTAG00000027980	TAF9	131.298
ENSBTAG00000000415	ERBIN	131.168
ENSBTAG00000053156	ISCA1	131.082
ENSBTAG00000046493	PDCD6	130.976
ENSBTAG00000016988	PIN1	130.755
ENSBTAG00000014269	SCARB1	130.686
ENSBTAG00000004861	EIF3F	130.66
ENSBTAG00000014392	ACTR10	130.65
ENSBTAG00000011823	CLSTN1	130.472
ENSBTAG00000006670	ERGIC3	130.332
ENSBTAG00000005077	CXCL12	130.313
ENSBTAG00000005814	PSME2	130.261
ENSBTAG00000003415	ESD	130.239
ENSBTAG00000010389	STBD1	130.19
ENSBTAG00000008817	LAMA4	130.15
ENSBTAG00000003935	TMBIM1	129.942
ENSBTAG00000027316	UBE2V1	129.938
ENSBTAG00000000542	CFAP36	129.809
ENSBTAG00000011950	EMC1	129.753
ENSBTAG00000012865	DEK	129.744
ENSBTAG00000021805	RAB5IF	129.45
ENSBTAG00000018897	PSMD11	129.44
ENSBTAG00000003098	MTDH	129.225
ENSBTAG00000016311	EIF2S1	129.189
ENSBTAG00000012117	ATP6AP1	129.109
ENSBTAG00000018207	M6PR	129.071
ENSBTAG00000019853	SMURF2	128.977
ENSBTAG00000014129	RAB5B	128.895
ENSBTAG00000001036	HIBADH	128.852
ENSBTAG00000015127	SDC4	128.723
ENSBTAG00000003585	CD47	128.596
ENSBTAG00000014931	MLF2	128.411
ENSBTAG00000012408	RAB27A	128.382
ENSBTAG00000003191	FSCN1	128.369
ENSBTAG00000013606	FKBP2	128.343
ENSBTAG00000018883	DCTN3	128.312
ENSBTAG00000009336	LXN	128.291
ENSBTAG00000010390	SRI	128.207
ENSBTAG00000011206	GALNT1	128.155
ENSBTAG00000008310	TMEM9B	128.083
ENSBTAG00000012177	SNRPD2	127.803
ENSBTAG00000009902	AKR1B1	127.77
ENSBTAG00000011182	PDLIM1	127.677
ENSBTAG00000000442	RBP4	127.545
ENSBTAG00000000014	TXN2	127.523
ENSBTAG00000010545	KXD1	127.499
ENSBTAG00000046485	RAB1B	127.497
ENSBTAG00000015069	PCNP	127.135
ENSBTAG00000007836	PPA1	127.098
ENSBTAG00000002176	NSMCE1	126.979
ENSBTAG00000013112	C7H5orf15	126.853
ENSBTAG00000015438	RRBP1	126.84
ENSBTAG00000019995	HIKESHI	126.751
ENSBTAG00000044194	ZDHHC2	126.651
ENSBTAG00000019911	COA3	126.364
ENSBTAG00000009646	ALDH7A1	126.314
ENSBTAG00000011971	NRP2	126.232
ENSBTAG00000038866	UBE2I	126.159
ENSBTAG00000018374	WASF2	126.037
ENSBTAG00000009351	ATXN10	126.018
ENSBTAG00000016578	HNRNPR	125.987
ENSBTAG00000017713	KTN1	125.94
ENSBTAG00000006982	RAB5C	125.864
ENSBTAG00000000274	YKT6	125.782
ENSBTAG00000016315	COTL1	125.764
ENSBTAG00000018313	MBNL2	125.736
ENSBTAG00000002493	VPS35	125.642
ENSBTAG00000016007	ADH5	125.468
ENSBTAG00000010204	PCMT1	125.459
ENSBTAG00000010365	SQOR	125.426
ENSBTAG00000013016	GNAI3	125.388
ENSBTAG00000046846	FAM32A	125.311
ENSBTAG00000019956	CMPK1	125.276
ENSBTAG00000011150	PFN2	125.238
ENSBTAG00000017349	PCDHGC3	125.196
ENSBTAG00000032872	THOC7	125.066
ENSBTAG00000000694	TAF10	125.017
ENSBTAG00000009405	TRPC4	124.836
ENSBTAG00000009509	NDUFA6	124.783
ENSBTAG00000002827	ACAT2	124.58
ENSBTAG00000000375	SSRP1	124.517
ENSBTAG00000007474	EIF3B	124.307
ENSBTAG00000005989	LAP3	124.164
ENSBTAG00000012582	IARS2	123.929
ENSBTAG00000013600	PSMG1	123.923
ENSBTAG00000009780	GTF2I	123.587
ENSBTAG00000015716	ERO1A	123.346
ENSBTAG00000013007	FAM210B	123.319
ENSBTAG00000016139	TMEM120A	123.167
ENSBTAG00000015101	HMGB2	123.157
ENSBTAG00000012314	LDLR	123.075
ENSBTAG00000051755	ARF3	122.958
ENSBTAG00000020152	PFDN2	122.895
ENSBTAG00000017028	USO1	122.893
ENSBTAG00000019644	EXT2	122.568
ENSBTAG00000002423	PSMD12	122.551
ENSBTAG00000020983	RRAS	122.472
ENSBTAG00000002949	CBX1	122.455
ENSBTAG00000018065	YARS1	122.007
ENSBTAG00000002326	LGALS3	121.914
ENSBTAG00000007357	CHSY1	121.806
ENSBTAG00000012383	CHMP5	121.763
ENSBTAG00000018812	NOP56	121.725
ENSBTAG00000008731	PRDX3	121.576
ENSBTAG00000016185	ENAH	121.495
ENSBTAG00000010612	TMED4	121.432
ENSBTAG00000017009	CMC2	121.319
ENSBTAG00000026266	MYL12B	121.245
ENSBTAG00000000974	IARS1	121.173
ENSBTAG00000001805	TWSG1	121.109
ENSBTAG00000048903	PRNP	121.019
ENSBTAG00000018349	IFI30	120.973
ENSBTAG00000025434	ZFP36L1	120.917
ENSBTAG00000013563	TSG101	120.704
ENSBTAG00000004459	TMEM45A	120.641
ENSBTAG00000004374	CNPY2	120.617
ENSBTAG00000019216	TUFM	120.369
ENSBTAG00000018810	THBS2	120.315
ENSBTAG00000038107	MAPKAPK2	120.309
ENSBTAG00000013527	PGD	120.264
ENSBTAG00000013593	SNRPA1	120.221
ENSBTAG00000021484	TSPAN18	120.061
ENSBTAG00000011918	BLOC1S1	120.049
ENSBTAG00000000837	PARP1	119.935
ENSBTAG00000016828	TAPBP	119.808
ENSBTAG00000021720	MRPL27	119.726
ENSBTAG00000015780	RCN2	119.691
ENSBTAG00000009568	KANK2	119.669
ENSBTAG00000004556	SLC2A3	119.647
ENSBTAG00000008915	SF3B1	119.561
ENSBTAG00000020968	MPC2	119.531
ENSBTAG00000019944	METAP2	119.384
ENSBTAG00000002137	SUGT1	119.38
ENSBTAG00000012683	SRRM2	119.355
ENSBTAG00000009949	DARS1	119.344
ENSBTAG00000019851	PPP2R1A	119.294
ENSBTAG00000013755	ITGB5	119.135
ENSBTAG00000005792	BCCIP	119.024
ENSBTAG00000003506	STEAP2	118.944
ENSBTAG00000000025	RAB6A	118.841
ENSBTAG00000019214	USP14	118.806
ENSBTAG00000014737	VEGFC	118.763
ENSBTAG00000009543	ESYT1	118.694
ENSBTAG00000002633	SEPTIN9	118.689
ENSBTAG00000005016	AP3B1	118.594
ENSBTAG00000017755	EWSR1	118.387
ENSBTAG00000000042	PYCR1	118.209
ENSBTAG00000015806	OAZ2	118.206
ENSBTAG00000033727	RBPMS	117.682
ENSBTAG00000016156	MAPK3	117.476
ENSBTAG00000019255	NFE2L2	117.47
ENSBTAG00000017825	SEC13	117.38
ENSBTAG00000053583	RBX1	117.237
ENSBTAG00000009307	RER1	117.126
ENSBTAG00000007867	STAT1	117.023
ENSBTAG00000020776	POLR2E	116.919
ENSBTAG00000009191	TUSC3	116.866
ENSBTAG00000031752	TMEM256	116.81
ENSBTAG00000000640	SELENOS	116.57
ENSBTAG00000009795	SF3B5	116.35
ENSBTAG00000015009	LAMTOR4	116.33
ENSBTAG00000010576	MAP2K3	116.321
ENSBTAG00000009969	RNPS1	116.297
ENSBTAG00000030434	FUCA1	116.267
ENSBTAG00000050733	ATP6AP1L	116.097
ENSBTAG00000004695	CDK9	115.872
ENSBTAG00000007363	LSM3	115.634
ENSBTAG00000003577	GSPT1	115.574
ENSBTAG00000013168	RPA3	115.561
ENSBTAG00000012902	ARL8B	115.419
ENSBTAG00000006072	LRRC59	115.338
ENSBTAG00000010619	PPP3R1	115.318
ENSBTAG00000000599	CCNI	115.246
ENSBTAG00000014906	VCAN	115.027
ENSBTAG00000011834	CCDC47	114.914
ENSBTAG00000021759	NDUFB2	114.878
ENSBTAG00000003168	HNRNPUL1	114.768
ENSBTAG00000014373	CETN3	114.733
ENSBTAG00000001449	SRA1	114.608
ENSBTAG00000008634	WBP2	114.538
ENSBTAG00000017388	SVBP	114.485
ENSBTAG00000009479	UQCRQ	114.423
ENSBTAG00000013208	SLC25A4	114.333
ENSBTAG00000003018	FSTL3	114.229
ENSBTAG00000011699	CDC37	114.19
ENSBTAG00000007784	NAA50	114.157
ENSBTAG00000016740	ACLY	114.019
ENSBTAG00000005205	DSE	113.949
ENSBTAG00000024781	MRPL17	113.921
ENSBTAG00000003589	COMMD3	113.917
ENSBTAG00000013123	PHB2	113.842
ENSBTAG00000030337	MYCBP	113.815
ENSBTAG00000021191	EHD2	113.789
ENSBTAG00000013023	MAP4K4	113.766
ENSBTAG00000011649	FARSB	113.739
ENSBTAG00000003695	WDR45B	113.623
ENSBTAG00000018061	LNPK	113.406
ENSBTAG00000007993	CORO1C	113.362
ENSBTAG00000012649	LSM8	113.123
ENSBTAG00000009689	RWDD1	113.027
ENSBTAG00000019604	VASP	113
ENSBTAG00000007818	POFUT2	112.979
ENSBTAG00000039442	SEC62	112.967
ENSBTAG00000014827	UBQLN1	112.88
ENSBTAG00000015612	UTP6	112.754
ENSBTAG00000003423	DDX24	112.634
ENSBTAG00000018928	QARS1	112.51
ENSBTAG00000027626	GOLGA7	112.328
ENSBTAG00000002902	ANO6	112.299
ENSBTAG00000009211	UBE2S	112.258
ENSBTAG00000004295	NDUFA8	112.189
ENSBTAG00000016208	TGM2	111.971
ENSBTAG00000016401	OPTN	111.942
ENSBTAG00000055045	HSPB7	111.937
ENSBTAG00000006007	SH3GL1	111.495
ENSBTAG00000017258	ACSL3	111.493
ENSBTAG00000000603	JAM2	111.4
ENSBTAG00000011257	ASAH1	111.361
ENSBTAG00000001269	TMEM165	111.329
ENSBTAG00000012615	ZEB2	111.304
ENSBTAG00000010843	PGRMC2	111.236
ENSBTAG00000003201	FNTA	111.222
ENSBTAG00000021691	PSMD14	111.124
ENSBTAG00000052663	GCSAML	111.029
ENSBTAG00000020175	UBE2K	110.919
ENSBTAG00000018073	TSPO	110.561
ENSBTAG00000021582	NCAPG	110.477
ENSBTAG00000020504	CDK2AP1	110.355
ENSBTAG00000012961	PAPSS1	110.354
ENSBTAG00000000630	LSM14A	110.279
ENSBTAG00000011383	SNX4	110.155
ENSBTAG00000002463	NDUFB5	110.131
ENSBTAG00000020496	C23H6orf62	110.128
ENSBTAG00000003358	MCFD2	110.081
ENSBTAG00000023744	YPEL5	109.994
ENSBTAG00000002586	TCF12	109.819
ENSBTAG00000014855	MICAL2	109.779
ENSBTAG00000011832	ALDH18A1	109.753
ENSBTAG00000014665	ADAMTS2	109.39
ENSBTAG00000006199	DRAP1	109.379
ENSBTAG00000018893	AHCYL1	109.361
ENSBTAG00000007909	NOTCH2	109.231
ENSBTAG00000007160	CDK4	109.175
ENSBTAG00000004256	ODC1	109.136
ENSBTAG00000008789	HMG20B	109.076
ENSBTAG00000044053	SLC17A5	109.058
ENSBTAG00000011154	SDC1	108.99
ENSBTAG00000005665	CRK	108.922
ENSBTAG00000010230	CAPN1	108.451
ENSBTAG00000008109	TMEM97	108.335
ENSBTAG00000000527	ZFAND3	108.264
ENSBTAG00000008083	SEL1L	108.249
ENSBTAG00000015308	SMARCE1	108.168
ENSBTAG00000002573	UBA2	107.968
ENSBTAG00000021162	CKAP2	107.763
ENSBTAG00000004593	TOP2B	107.757
ENSBTAG00000008369	RBM8A	107.492
ENSBTAG00000033160	FAM114A1	107.466
ENSBTAG00000007976	FAM3C	107.197
ENSBTAG00000009304	PDCD5	107.192
ENSBTAG00000003151	DNAJB11	107.112
ENSBTAG00000000855	NXN	107.074
ENSBTAG00000009334	NDUFA5	107.029
ENSBTAG00000002048	PTPN11	106.999
ENSBTAG00000000087	HSD17B12	106.823
ENSBTAG00000024542	PIGC	106.811
ENSBTAG00000003196	PAPSS2	106.785
ENSBTAG00000017710	ECHS1	106.674
ENSBTAG00000007163	SLC44A1	106.656
ENSBTAG00000015556	UBA3	106.582
ENSBTAG00000016918	MYOF	106.344
ENSBTAG00000046548	ST6GALNAC4	106.301
ENSBTAG00000002579	FBL	106.293
ENSBTAG00000011024	TXNDC12	106.288
ENSBTAG00000011580	DAG1	106.211
ENSBTAG00000020998	RUVBL1	106.087
ENSBTAG00000009939	CAND1	106.077
ENSBTAG00000018252	ARRDC4	106.05
ENSBTAG00000017067	BUD23	106.022
ENSBTAG00000054628	PMEPA1	105.732
ENSBTAG00000019096	UQCRC1	105.712
ENSBTAG00000004688	DHCR24	105.506
ENSBTAG00000016199	CLINT1	105.5
ENSBTAG00000002888	TMTC2	105.257
ENSBTAG00000021128	ADD1	105.237
ENSBTAG00000040215	EIF4G3	105.117
ENSBTAG00000002917	PRKAG2	105.014
ENSBTAG00000002412	CYB5B	104.927
ENSBTAG00000017845	BAG1	104.926
ENSBTAG00000004288	GSTA4	104.893
ENSBTAG00000014583	CALM3	104.863
ENSBTAG00000001332	MYO1C	104.809
ENSBTAG00000017423	TMEM214	104.789
ENSBTAG00000001656	TMEM254	104.757
ENSBTAG00000007913	CWC15	104.737
ENSBTAG00000000941	PLEKHB2	104.581
ENSBTAG00000012873	SNX6	104.551
ENSBTAG00000016746	UBE2C	104.286
ENSBTAG00000015955	ERGIC1	104.273
ENSBTAG00000012703	GLO1	104.02
ENSBTAG00000009711	RPA1	104.012
ENSBTAG00000012490	ETFA	103.97
ENSBTAG00000013405	CIBAR1	103.59
ENSBTAG00000013454	TAB2	103.528
ENSBTAG00000008068	ERLEC1	103.506
ENSBTAG00000015857	TPRG1L	103.501
ENSBTAG00000014060	LSM6	103.496
ENSBTAG00000008182	FOSB	103.378
ENSBTAG00000007540	GLUD1	103.337
ENSBTAG00000013204	ATP13A3	103.29
ENSBTAG00000006200	SLC25A17	103.266
ENSBTAG00000007840	HMGCR	103.212
ENSBTAG00000019906	VPS25	103.173
ENSBTAG00000013577	SLC1A5	103.046
ENSBTAG00000018704	BTG3	102.988
ENSBTAG00000008873	NCBP2	102.866
ENSBTAG00000015112	PSMD6	102.849
ENSBTAG00000038495	DCLK1	102.766
ENSBTAG00000000113	ARHGEF2	102.696
ENSBTAG00000008696	FAM120A	102.693
ENSBTAG00000020028	RBP1	102.533
ENSBTAG00000012497	KHDRBS1	102.528
ENSBTAG00000008926	FUBP1	102.4
ENSBTAG00000012365	ANP32A	102.391
ENSBTAG00000002182	COX17	102.382
ENSBTAG00000012247	MXRA8	102.292
ENSBTAG00000021976	NDUFS1	102.242
ENSBTAG00000011488	PRPF8	102.164
ENSBTAG00000024095	THRAP3	102.002
ENSBTAG00000015107	SLC16A1	101.988
ENSBTAG00000002960	WDR82	101.92
ENSBTAG00000002542	KRCC1	101.917
ENSBTAG00000015512	HEXB	101.877
ENSBTAG00000001057	ARFGAP3	101.848
ENSBTAG00000007071	RAI14	101.413
ENSBTAG00000020477	AHSA1	101.393
ENSBTAG00000013212	COPG1	101.179
ENSBTAG00000007802	BCLAF1	101.096
ENSBTAG00000000985	RAB10	101.015
ENSBTAG00000006995	SPTBN1	100.977
ENSBTAG00000017525	ATG12	100.728
ENSBTAG00000021744	PSMC3	100.498
ENSBTAG00000009106	EIF2A	100.493
ENSBTAG00000013664	FILIP1L	100.462
ENSBTAG00000021523	STAT3	100.385
ENSBTAG00000018263	WAC	100.331
ENSBTAG00000020653	FIP1L1	100.215
ENSBTAG00000015163	TM4SF1	100.071
ENSBTAG00000013013	GMPS	99.9481
ENSBTAG00000011258	ACOT9	99.9141
ENSBTAG00000020026	C3H1orf43	99.696
ENSBTAG00000015723	CRIPT	99.6671
ENSBTAG00000003058	ADRM1	99.6624
ENSBTAG00000019704	HLTF	99.62
ENSBTAG00000003342	AMD1	99.5139
ENSBTAG00000002501	CUEDC2	99.4986
ENSBTAG00000008224	PAIP2	99.4724
ENSBTAG00000016328	SFPQ	99.3959
ENSBTAG00000005517	NOP58	99.3337
ENSBTAG00000045931	MAGT1	99.3143
ENSBTAG00000009345	AMZ2	99.3025
ENSBTAG00000024549	SNRPC	99.2981
ENSBTAG00000020378	DLG1	99.2227
ENSBTAG00000002525	C7H19orf53	99.2113
ENSBTAG00000003081	RWDD4	99.1247
ENSBTAG00000010009	TMCO1	99.121
ENSBTAG00000020940	ANXA11	99.0849
ENSBTAG00000004401	UGGT2	98.9954
ENSBTAG00000016501	ARHGAP1	98.9947
ENSBTAG00000004259	HPCAL1	98.9509
ENSBTAG00000009084	ATG3	98.8551
ENSBTAG00000015169	UBXN4	98.7837
ENSBTAG00000020873	MAT2A	98.7558
ENSBTAG00000054726	MNF1	98.5306
ENSBTAG00000010959	HINT1	98.5148
ENSBTAG00000011140	FAM162A	98.5056
ENSBTAG00000024539	SPSB1	98.4928
ENSBTAG00000003897	SMIM20	98.4161
ENSBTAG00000006244	WDR83OS	98.3612
ENSBTAG00000005057	FAM204A	98.2874
ENSBTAG00000030942	MRPL3	98.2825
ENSBTAG00000014468	AP1S1	98.2406
ENSBTAG00000002236	TRPC4AP	98.1508
ENSBTAG00000012845	SDF2	98.1422
ENSBTAG00000000771	DNAJB6	97.9777
ENSBTAG00000012341	CSNK2A1	97.9557
ENSBTAG00000005492	CCNY	97.8532
ENSBTAG00000013573	BIRC5	97.8297
ENSBTAG00000014150	C11H9orf16	97.7637
ENSBTAG00000011531	SS18	97.5919
ENSBTAG00000004271	UBAP2L	97.5511
ENSBTAG00000049306	MSRB1	97.5236
ENSBTAG00000009245	PPP2CB	97.5127
ENSBTAG00000002708	MRPL42	97.5072
ENSBTAG00000011954	SEC11C	97.4651
ENSBTAG00000006881	SLC35B1	97.4614
ENSBTAG00000014874	FYTTD1	97.4334
ENSBTAG00000006104	SNU13	97.336
ENSBTAG00000019685	BAG6	97.2849
ENSBTAG00000011590	GLIPR1	97.229
ENSBTAG00000019446	ELP5	97.2048
ENSBTAG00000005305	NTS	97.083
ENSBTAG00000021778	SELENON	97.0579
ENSBTAG00000018656	HP1BP3	97.0514
ENSBTAG00000008743	ALDH2	96.9364
ENSBTAG00000008931	CREG1	96.8061
ENSBTAG00000007952	MVP	96.7939
ENSBTAG00000017299	KLC1	96.7027
ENSBTAG00000015944	WDR61	96.6769
ENSBTAG00000003569	DZIP1	96.6108
ENSBTAG00000001035	SF1	96.5572
ENSBTAG00000004284	UFD1	96.5127
ENSBTAG00000003330	ATL3	96.4394
ENSBTAG00000031709	PDCD10	96.3918
ENSBTAG00000026913	HHIPL1	96.3854
ENSBTAG00000019015	IFITM3	96.3836
ENSBTAG00000019803	POLR3K	96.3638
ENSBTAG00000046248	ARPC1B	96.2876
ENSBTAG00000038375	STOM	96.1357
ENSBTAG00000005180	RBMS1	96.1068
ENSBTAG00000016023	EIF4A3	96.101
ENSBTAG00000011626	ATP2C1	96.0627
ENSBTAG00000021467	IGFBP6	95.8107
ENSBTAG00000014970	LAMTOR5	95.7616
ENSBTAG00000002863	ACAA2	95.7582
ENSBTAG00000018036	CNOT7	95.6629
ENSBTAG00000007303	RAD21	95.6178
ENSBTAG00000006642	PRKACA	95.5611
ENSBTAG00000006767	MRPL13	95.5079
ENSBTAG00000019883	IST1	95.4338
ENSBTAG00000003485	MAGOH	95.3033
ENSBTAG00000019020	TAX1BP1	95.2777
ENSBTAG00000031441	FXYD5	95.1115
ENSBTAG00000015327	SPTAN1	95.0843
ENSBTAG00000030302	EDF1	95.0823
ENSBTAG00000018813	IDH3B	94.9622
ENSBTAG00000002220	SPTLC1	94.9595
ENSBTAG00000001081	PALLD	94.7796
ENSBTAG00000011632	MAP1LC3B	94.6548
ENSBTAG00000020174	HBS1L	94.6226
ENSBTAG00000007152	OS9	94.4027
ENSBTAG00000024888	PDE5A	94.3333
ENSBTAG00000012928	PPP4C	94.1966
ENSBTAG00000013629	GET1	94.1326
ENSBTAG00000006755	C15H11orf58	94.0644
ENSBTAG00000009738	MGAT4B	93.9667
ENSBTAG00000014974	GRAMD2B	93.8583
ENSBTAG00000007895	SLC20A1	93.7379
ENSBTAG00000021232	TPD52L2	93.7291
ENSBTAG00000010968	TMED1	93.6968
ENSBTAG00000015301	MRPS10	93.6798
ENSBTAG00000018877	PDIA5	93.6107
ENSBTAG00000020663	ORMDL2	93.5778
ENSBTAG00000021170	OSBPL9	93.5125
ENSBTAG00000000146	FARP1	93.5087
ENSBTAG00000021762	ZC3H15	93.4832
ENSBTAG00000006978	HSD17B4	93.3989
ENSBTAG00000027879	MPC1	93.3571
ENSBTAG00000007712	SEC22B	93.3081
ENSBTAG00000021535	CROT	93.259
ENSBTAG00000014175	STRAP	93.2531
ENSBTAG00000004564	MBNL1	93.2323
ENSBTAG00000013981	SPTSSA	93.229
ENSBTAG00000018742	MTCH2	93.1859
ENSBTAG00000026283	ASPH	93.1415
ENSBTAG00000000379	GOLT1B	93.1188
ENSBTAG00000001795	LONP1	93.1133
ENSBTAG00000001294	PPP1R15A	93.0603
ENSBTAG00000014522	SMIM14	92.9757
ENSBTAG00000009565	RASA1	92.9599
ENSBTAG00000013671	UTP14A	92.8542
ENSBTAG00000001694	TYRO3	92.8233
ENSBTAG00000008528	SLC25A1	92.8065
ENSBTAG00000002404	TMX2	92.7762
ENSBTAG00000014601	SGCB	92.7671
ENSBTAG00000021724	PDHB	92.6917
ENSBTAG00000000243	HEBP2	92.65
ENSBTAG00000002000	TIMM8B	92.5041
ENSBTAG00000020447	VSIG10L	92.3767
ENSBTAG00000005847	ROCK2	92.3591
ENSBTAG00000005498	SQLE	92.3292
ENSBTAG00000014558	DDX21	92.2713
ENSBTAG00000031598	NIPSNAP2	92.2146
ENSBTAG00000020093	CUL4A	92.0641
ENSBTAG00000011596	SRSF5	92.0316
ENSBTAG00000007431	CEMIP	91.8768
ENSBTAG00000007139	WSB2	91.8346
ENSBTAG00000006955	CPNE1	91.7927
ENSBTAG00000008482	SON	91.7889
ENSBTAG00000024723	CHCHD3	91.6931
ENSBTAG00000013478	MARVELD1	91.6065
ENSBTAG00000001289	MRPL18	91.5925
ENSBTAG00000006785	ARF2	91.4742
ENSBTAG00000018802	UBE2Z	91.4222
ENSBTAG00000017139	STX7	91.4221
ENSBTAG00000008880	POGLUT2	91.3831
ENSBTAG00000021883	AP3M1	91.1499
ENSBTAG00000017727	KIFAP3	91.1451
ENSBTAG00000043956	UBE2E3	91.1304
ENSBTAG00000002082	MARCKS	91.126
ENSBTAG00000038477	GGCX	91.1081
ENSBTAG00000002147	PPP4R2	91.0127
ENSBTAG00000001908	DLD	91.0098
ENSBTAG00000003836	ADAM19	90.991
ENSBTAG00000054746	NBDY	90.8664
ENSBTAG00000046033	UBFD1	90.6894
ENSBTAG00000014041	G3BP2	90.6749
ENSBTAG00000006322	DENND5A	90.6651
ENSBTAG00000009218	ANLN	90.6349
ENSBTAG00000009663	YBX3	90.5984
ENSBTAG00000002993	SFT2D1	90.5814
ENSBTAG00000016506	ST3GAL4	90.5138
ENSBTAG00000010312	MAPK1	90.4966
ENSBTAG00000003422	SNX5	90.4616
ENSBTAG00000003279	NDUFA10	90.4194
ENSBTAG00000003598	P3H3	90.4065
ENSBTAG00000012371	CPD	90.176
ENSBTAG00000044017	MSRB3	90.1448
ENSBTAG00000006135	MAP1LC3A	90.1304
ENSBTAG00000016253	G6PC3	90.1004
ENSBTAG00000015099	RPL26L1	90.0478
ENSBTAG00000031688	RBM4	89.9368
ENSBTAG00000015919	PARM1	89.927
ENSBTAG00000008072	SRSF10	89.7342
ENSBTAG00000022109	SCOC	89.6902
ENSBTAG00000018631	SAP18	89.6257
ENSBTAG00000007605	FKBP4	89.4844
ENSBTAG00000004104	RUNX2	89.4782
ENSBTAG00000007016	CNPY4	89.4687
ENSBTAG00000001446	ABRACL	89.4675
ENSBTAG00000002292	SMARCA1	89.4103
ENSBTAG00000034978	FAM168B	89.4096
ENSBTAG00000020431	DERL2	89.3444
ENSBTAG00000018967	YIPF3	89.2459
ENSBTAG00000016977	FUNDC2	89.2235
ENSBTAG00000004870	GALNT2	89.1444
ENSBTAG00000000950	MRPS16	89.1024
ENSBTAG00000012908	HSPA13	89.0388
ENSBTAG00000018483	NDUFS3	88.972
ENSBTAG00000006910	ASRGL1	88.9255
ENSBTAG00000004590	PPIH	88.8454
ENSBTAG00000015249	B4GALT1	88.8357
ENSBTAG00000012501	FTO	88.7379
ENSBTAG00000015828	FKBP11	88.6671
ENSBTAG00000021491	NDUFV3	88.5826
ENSBTAG00000007630	RNF170	88.5779
ENSBTAG00000013589	CHMP3	88.5721
ENSBTAG00000017321	SUMO3	88.5642
ENSBTAG00000011593	QKI	88.5377
ENSBTAG00000020527	IDH1	88.5227
ENSBTAG00000008361	PON2	88.4884
ENSBTAG00000017122	HSPG2	88.3213
ENSBTAG00000000510	ATG101	88.3083
ENSBTAG00000026320	VPS28	88.2883
ENSBTAG00000031837	IMPDH2	88.1385
ENSBTAG00000032848	GOLPH3	88.1301
ENSBTAG00000038139	CERCAM	87.9719
ENSBTAG00000011994	NDEL1	87.8898
ENSBTAG00000038151	ELOF1	87.8833
ENSBTAG00000001342	RSL24D1	87.8094
ENSBTAG00000021556	RANBP9	87.7302
ENSBTAG00000013623	TIMM13	87.6775
ENSBTAG00000000492	ASNSD1	87.6756
ENSBTAG00000019918	PSME3	87.6441
ENSBTAG00000019854	ABCE1	87.5918
ENSBTAG00000019387	NIFK	87.5638
ENSBTAG00000018598	HSPB6	87.3376
ENSBTAG00000044075	SRPRB	87.3078
ENSBTAG00000038949	MRPL30	87.2509
ENSBTAG00000016895	NIPA2	87.2428
ENSBTAG00000004334	NCSTN	87.1171
ENSBTAG00000006661	RALA	87.1059
ENSBTAG00000031061	POLR2L	87.0668
ENSBTAG00000053210	SNRPG	87.027
ENSBTAG00000005627	PAFAH1B2	86.9308
ENSBTAG00000002939	FURIN	86.9306
ENSBTAG00000008443	LARP1	86.8977
ENSBTAG00000011905	RRAS2	86.8668
ENSBTAG00000025001	MRPL45	86.8624
ENSBTAG00000054773	UBE2R2	86.7942
ENSBTAG00000004823	MRPL35	86.6154
ENSBTAG00000003166	AXL	86.5964
ENSBTAG00000010659	CUX1	86.4757
ENSBTAG00000009067	DDX6	86.4283
ENSBTAG00000006177	ZDHHC20	86.3897
ENSBTAG00000013098	PIGS	86.319
ENSBTAG00000018725	FBLIM1	86.3161
ENSBTAG00000003636	LIPA	86.2401
ENSBTAG00000004575	FAM126A	86.1413
ENSBTAG00000023607	HACD2	86.1261
ENSBTAG00000011793	FDX1	86.1085
ENSBTAG00000034255	EIF5B	86.082
ENSBTAG00000009417	ZFAND5	86.0736
ENSBTAG00000040131	CD58	86.0733
ENSBTAG00000002650	ZPR1	86.061
ENSBTAG00000006051	NMT1	86.0535
ENSBTAG00000011351	TMEM259	85.9741
ENSBTAG00000014588	RSL1D1	85.9536
ENSBTAG00000002804	PDGFRB	85.8951
ENSBTAG00000001109	MRPS14	85.8566
ENSBTAG00000002767	GNB4	85.8445
ENSBTAG00000035323	TMX4	85.784
ENSBTAG00000030453	ZC3H14	85.746
ENSBTAG00000015427	CFDP1	85.7456
ENSBTAG00000008642	POLR1D	85.6567
ENSBTAG00000025099	RNF145	85.6173
ENSBTAG00000015505	FADS2	85.5931
ENSBTAG00000017360	HDAC3	85.5908
ENSBTAG00000038696	RAB8A	85.5285
ENSBTAG00000021660	IKBIP	85.5106
ENSBTAG00000011429	CREB3	85.468
ENSBTAG00000007567	TMX3	85.467
ENSBTAG00000002575	SSU72	85.4617
ENSBTAG00000012744	UBE2M	85.4555
ENSBTAG00000006422	TRIM28	85.4341
ENSBTAG00000000359	EIF3J	85.3171
ENSBTAG00000014759	WBP11	85.1956
ENSBTAG00000010994	CTSF	84.8596
ENSBTAG00000004910	SLC25A11	84.7818
ENSBTAG00000010598	EIF4E2	84.7588
ENSBTAG00000010234	DHRS1	84.7113
ENSBTAG00000002578	ZMYND11	84.6901
ENSBTAG00000017833	RNF19A	84.6642
ENSBTAG00000011338	NREP	84.5556
ENSBTAG00000001635	CUTA	84.5522
ENSBTAG00000003927	AAMP	84.551
ENSBTAG00000007923	LAMTOR3	84.4764
ENSBTAG00000007003	TYMS	84.4657
ENSBTAG00000007893	SCPEP1	84.451
ENSBTAG00000014550	GLT8D1	84.3681
ENSBTAG00000002376	PPIL1	84.3567
ENSBTAG00000018281	GPX7	84.3388
ENSBTAG00000001497	MRAS	84.1843
ENSBTAG00000018362	TMEM109	84.1383
ENSBTAG00000004416	NUDC	84.106
ENSBTAG00000012654	CHCHD1	84.0347
ENSBTAG00000015637	BPNT2	84.0061
ENSBTAG00000009960	FLOT1	83.9122
ENSBTAG00000030599	SMOC1	83.8924
ENSBTAG00000001520	MRPL24	83.8694
ENSBTAG00000006916	TAF15	83.8604
ENSBTAG00000004603	PHC2	83.8114
ENSBTAG00000032374	SELENOK	83.7988
ENSBTAG00000018101	AHCY	83.7092
ENSBTAG00000007734	MEMO1	83.569
ENSBTAG00000008978	USP22	83.536
ENSBTAG00000000880	GINM1	83.466
ENSBTAG00000022294	FADS1	83.3686
ENSBTAG00000051673	CRIP2	83.309
ENSBTAG00000008840	HM13	83.1333
ENSBTAG00000014001	MAP1A	83.1019
ENSBTAG00000004211	TNFRSF1A	83.0832
ENSBTAG00000010627	SF3B3	83.0547
ENSBTAG00000000241	STAU1	83.0368
ENSBTAG00000002699	KIT	82.9457
ENSBTAG00000010658	PFKL	82.9214
ENSBTAG00000010552	PSMG2	82.9047
ENSBTAG00000032680	TMEM63B	82.8982
ENSBTAG00000003746	SCP2	82.837
ENSBTAG00000004075	IDI1	82.7685
ENSBTAG00000010984	CDKN2AIPNL	82.7323
ENSBTAG00000018189	CSTB	82.6956
ENSBTAG00000012432	FDFT1	82.688
ENSBTAG00000016882	VPS26A	82.6757
ENSBTAG00000000320	UBAP1	82.6181
ENSBTAG00000038156	DYNLT3	82.5758
ENSBTAG00000019070	PMP22	82.5611
ENSBTAG00000006063	TMEM230	82.4983
ENSBTAG00000018727	GOLIM4	82.4929
ENSBTAG00000001578	ADPGK	82.3997
ENSBTAG00000006326	ALDH1L2	82.381
ENSBTAG00000010498	SLC40A1	82.3271
ENSBTAG00000020421	SUPT16H	82.3041
ENSBTAG00000027506	SNRPB2	82.1801
ENSBTAG00000006950	COPS4	82.1268
ENSBTAG00000005206	TMEM14A	82.0985
ENSBTAG00000004059	SOAT1	82.0687
ENSBTAG00000006065	PCNA	82.0652
ENSBTAG00000019804	SNRNP25	82.045
ENSBTAG00000011825	TRIR	82.0436
ENSBTAG00000050514	ELOC	81.975
ENSBTAG00000018405	MARS1	81.8523
ENSBTAG00000018317	PPP2R2A	81.8429
ENSBTAG00000022825	BRI3	81.8296
ENSBTAG00000015278	ARPC5L	81.8279
ENSBTAG00000013042	EXOC5	81.8236
ENSBTAG00000017530	PLGRKT	81.8214
ENSBTAG00000037996	ARMCX3	81.7489
ENSBTAG00000008251	SNRPN	81.7058
ENSBTAG00000016771	PLK2	81.6953
ENSBTAG00000010593	SRP72	81.6863
ENSBTAG00000001659	VPS4A	81.6652
ENSBTAG00000005431	LMCD1	81.6218
ENSBTAG00000000797	MRPL9	81.6092
ENSBTAG00000015437	NTMT1	81.5842
ENSBTAG00000008573	ZFP36	81.5725
ENSBTAG00000005441	ZMAT2	81.5559
ENSBTAG00000016103	CBFB	81.4845
ENSBTAG00000040333	QDPR	81.3907
ENSBTAG00000051704	TNFRSF10D	81.2096
ENSBTAG00000015034	IK	81.2075
ENSBTAG00000053581	SUCNR1	81.1183
ENSBTAG00000012037	DGUOK	81.0746
ENSBTAG00000006633	IRF3	81.0651
ENSBTAG00000004307	VPS36	81.041
ENSBTAG00000000497	AKR1A1	81.0226
ENSBTAG00000021343	ARHGEF12	81.022
ENSBTAG00000011096	ERGIC2	80.9373
ENSBTAG00000004600	OTUD5	80.8549
ENSBTAG00000019621	NDRG3	80.7704
ENSBTAG00000001948	VTI1B	80.732
ENSBTAG00000019085	SRP54	80.73
ENSBTAG00000012242	MAF1	80.6974
ENSBTAG00000016598	DYNC1H1	80.5841
ENSBTAG00000002327	TMEM208	80.5399
ENSBTAG00000003784	DNAJC2	80.5365
ENSBTAG00000005854	COPS8	80.489
ENSBTAG00000012803	SRP19	80.4634
ENSBTAG00000008755	MARCHF7	80.3657
ENSBTAG00000007844	CETN2	80.3119
ENSBTAG00000008985	PCBP1	80.3034
ENSBTAG00000015625	DCTN4	80.2125
ENSBTAG00000006168	RBM45	80.1419
ENSBTAG00000008629	MTFR1	80.0882
ENSBTAG00000020541	PYURF	80.061
ENSBTAG00000043546	ND6	80.0422
ENSBTAG00000007202	EI24	79.9662
ENSBTAG00000005481	ADAM10	79.9598
ENSBTAG00000033983	MAP2K1	79.9528
ENSBTAG00000010309	XPO6	79.9141
ENSBTAG00000047856	PAK2	79.8226
ENSBTAG00000019515	SNX17	79.8168
ENSBTAG00000007870	FKBP14	79.7779
ENSBTAG00000006769	HSD3B1	79.7448
ENSBTAG00000045957	SAMM50	79.7196
ENSBTAG00000016952	PSMD5	79.634
ENSBTAG00000012622	TRA2A	79.5927
ENSBTAG00000010181	GRPEL1	79.4694
ENSBTAG00000000024	DYM	79.3336
ENSBTAG00000004230	AIMP1	79.2423
ENSBTAG00000018646	ATP6V1B2	79.2238
ENSBTAG00000004024	UBE2Q2	79.1526
ENSBTAG00000012594	MRPS6	79.1312
ENSBTAG00000008896	DHX15	79.1298
ENSBTAG00000010136	CMAS	79.0282
ENSBTAG00000006323	SNX9	79.0272
ENSBTAG00000014366	PRPF19	78.9303
ENSBTAG00000000141	NFU1	78.9217
ENSBTAG00000048622	TMOD3	78.9019
ENSBTAG00000031564	GNL3L	78.8699
ENSBTAG00000020996	CLDND1	78.7539
ENSBTAG00000027612	PPME1	78.742
ENSBTAG00000009846	MTHFD1L	78.7155
ENSBTAG00000002628	SLC44A2	78.6386
ENSBTAG00000014304	TMEM47	78.5691
ENSBTAG00000002791	SEC24C	78.5551
ENSBTAG00000009500	KDM1A	78.5191
ENSBTAG00000004275	DKK3	78.504
ENSBTAG00000011837	GET3	78.4935
ENSBTAG00000014784	NT5DC2	78.4299
ENSBTAG00000011960	GOT1	78.3392
ENSBTAG00000003059	CFAP298	78.274
ENSBTAG00000013735	TBCE	78.2331
ENSBTAG00000048151	PRPF40A	78.2269
ENSBTAG00000016532	MAPKAPK3	78.1427
ENSBTAG00000016252	LSM12	78.1423
ENSBTAG00000000451	TMEM126A	78.1237
ENSBTAG00000016092	SPATS2L	78.0777
ENSBTAG00000016593	FMNL3	78.0569
ENSBTAG00000008990	DRG1	78.0517
ENSBTAG00000033891	MGAT2	78.0286
ENSBTAG00000005957	CSE1L	77.9499
ENSBTAG00000012671	TNIP1	77.9341
ENSBTAG00000001329	CLPTM1L	77.9187
ENSBTAG00000012995	MCUB	77.843
ENSBTAG00000011256	MYO1B	77.8144
ENSBTAG00000005760	TBC1D4	77.732
ENSBTAG00000025358	SNX2	77.6943
ENSBTAG00000000679	PGM3	77.674
ENSBTAG00000019502	MED4	77.6242
ENSBTAG00000015474	SRSF11	77.6114
ENSBTAG00000019627	THY1	77.5615
ENSBTAG00000019703	PRPS1	77.5542
ENSBTAG00000021675	PJA2	77.5156
ENSBTAG00000015363	CDC42SE1	77.4955
ENSBTAG00000004278	APMAP	77.4688
ENSBTAG00000011435	NPEPPS	77.4205
ENSBTAG00000023997	VAMP8	77.313
ENSBTAG00000011025	BTF3L4	77.3011
ENSBTAG00000031435	SELENOT	77.2458
ENSBTAG00000002627	ZRANB2	77.2243
ENSBTAG00000020381	FCF1	77.2023
ENSBTAG00000021977	PRRC1	77.1947
ENSBTAG00000002105	TEX261	77.1247
ENSBTAG00000017352	ZC3H11A	77.0361
ENSBTAG00000008403	ROCK1	77.0229
ENSBTAG00000012678	COLGALT1	76.9877
ENSBTAG00000011263	EIF6	76.9189
ENSBTAG00000008110	IFT20	76.9041
ENSBTAG00000016264	FKBP8	76.8571
ENSBTAG00000002045	PSMD13	76.7896
ENSBTAG00000033255	DUSP11	76.7279
ENSBTAG00000007068	SH3BGR	76.6669
ENSBTAG00000040076	ILF3	76.6236
ENSBTAG00000021102	GALM	76.6002
ENSBTAG00000011851	FYN	76.5695
ENSBTAG00000013367	PPT1	76.4384
ENSBTAG00000008136	SNW1	76.4058
ENSBTAG00000054533	GNG12	76.3428
ENSBTAG00000018643	PRC1	76.3263
ENSBTAG00000005344	GNPNAT1	76.2721
ENSBTAG00000015346	NASP	76.2361
ENSBTAG00000020938	TWF1	76.1943
ENSBTAG00000014567	MYLK	76.1678
ENSBTAG00000000806	ATAD1	76.156
ENSBTAG00000011388	STOML2	76.1238
ENSBTAG00000005681	ME1	76.0918
ENSBTAG00000014433	UBE2G1	76.0382
ENSBTAG00000019564	SMU1	76.0266
ENSBTAG00000032234	STK24	75.9752
ENSBTAG00000003509	PLEKHA2	75.9534
ENSBTAG00000014239	CCNB1	75.8987
ENSBTAG00000000073	LRPAP1	75.8888
ENSBTAG00000012069	CCDC167	75.8742
ENSBTAG00000006693	MTX2	75.8667
ENSBTAG00000007863	GLS	75.82
ENSBTAG00000018513	FHL1	75.8098
ENSBTAG00000007435	NOLC1	75.787
ENSBTAG00000017082	POR	75.7256
ENSBTAG00000012279	AASDHPPT	75.7132
ENSBTAG00000016818	ZCCHC17	75.6979
ENSBTAG00000011425	PTPRA	75.6747
ENSBTAG00000012417	ARL14EP	75.5854
ENSBTAG00000011986	PLSCR4	75.5726
ENSBTAG00000011694	TIMM23	75.5676
ENSBTAG00000014626	RARS1	75.5593
ENSBTAG00000023513	DNAJC19	75.501
ENSBTAG00000016943	NEK7	75.4444
ENSBTAG00000016779	CLIP1	75.4162
ENSBTAG00000005869	SENP6	75.3742
ENSBTAG00000006118	RSRC2	75.3069
ENSBTAG00000007375	MIF	75.299
ENSBTAG00000002209	JPT2	75.2244
ENSBTAG00000019150	PLD3	75.2215
ENSBTAG00000004413	RHOBTB3	75.2017
ENSBTAG00000019512	G6PD	75.1837
ENSBTAG00000008864	LY96	75.1052
ENSBTAG00000036262	GBE1	75.0395
ENSBTAG00000018295	SEC23B	74.9355
ENSBTAG00000001632	NBR1	74.9298
ENSBTAG00000007467	MIB1	74.7614
ENSBTAG00000044129	ST6GALNAC6	74.7207
ENSBTAG00000010106	CCND3	74.665
ENSBTAG00000010006	EMC2	74.6604
ENSBTAG00000012858	NT5C2	74.6283
ENSBTAG00000023736	CDC42EP3	74.4275
ENSBTAG00000012237	AEBP1	74.4191
ENSBTAG00000013425	COPS2	74.3651
ENSBTAG00000007299	SF3A3	74.27
ENSBTAG00000011879	B4GALT2	74.2474
ENSBTAG00000001349	KIF1C	74.1336
ENSBTAG00000003001	LAMTOR1	74.032
ENSBTAG00000009647	PHAX	73.9044
ENSBTAG00000014302	TOMM70	73.8352
ENSBTAG00000053105	TMEM263	73.8023
ENSBTAG00000007572	ATP6V1F	73.7813
ENSBTAG00000001460	LIN7C	73.7476
ENSBTAG00000006876	PMPCB	73.7148
ENSBTAG00000004872	MRPL20	73.6614
[truncated: 15,235 more rows]
